# Supplementary material for: Bis(2-amino­benzimidazolium) sulfate monohydrate
Source: IUCrdata. 2022 Feb 22;7(Pt 2):x220172. doi: 10.1107/S2414314622001729 (PMC9462007; doi:10.1107/S2414314622001729)
Supplement: Supplementary file 1 [file x-07-x220172-sup1.cif]

##############################################################################
#                                                                            #
# This CIF contains the data for a data article accepted for                 #
# publication in IUCrData. It conforms to the requirements of                #
# Notes for Authors for IUCrData, and has been                               #
# peer reviewed under the auspices of IUCrData.                              #
#                                                                            #
# Full details of the Crystallographic Information File format               #
# are given in the paper "The Crystallographic Information File (CIF):       #
# a New Standard Archive File for Crystallography" by S. R. Hall, F. H.      #
# Allen and I. D. Brown [Acta Cryst. (1991), A47, 655-685].                  #
#                                                                            #
# The current version of the core CIF dictionary is obtainable from          #
# ftp://ftp.iucr.org/pub/cif_core.dic.                                       #
#                                                                            #
# Software is freely available for graphical display of the structure(s)     #
# in this CIF. For information consult the CIF software page                 #
# http://www.iucr.org/resources/cif/software.                                #
#                                                                            #
# This file may be used for bona fide research purposes within the           #
# scientific community so long as proper attribution is given to the data    # 
# article from which it was obtained.                                        #
#                                                                            #
##############################################################################
data_I
_audit_creation_method     'WinGX routine CIF_UPDATE'
_audit_conform_dict_name     cif_core.dic
_audit_conform_dict_version     2.3
_journal_date_recd_electronic     2021-12-15
_journal_date_accepted     2022-02-14
_journal_name_full     'IUCrData'
_journal_year     2022
_journal_volume     7
_journal_issue      2
_journal_page_first     0
_journal_page_last     0
_journal_paper_category     HO
_journal_paper_doi     10.1107/S2414314622001729
_journal_coeditor_code     HB4397
_publ_contact_author_name     'Angelina Flores Parra'
_publ_contact_author_address
;
Departamento de Qu\'imica. Centro de Investigaci\'on y de Estudios Avanzados
 del Instituto Polit\'ecnico Nacional, 14-740, Ciudad de Mexico, C.P. 07000,
 M\'exico
;
_publ_contact_author_email     'aflores@cinvestav.mx'
_publ_contact_author_fax     ?
_publ_contact_author_phone     ?
_publ_section_title
;
Bis(2-aminobenzimidazolium) sulfate monohydrate
;
_publ_section_title_footnote     .
loop_
    _publ_author_name
    _publ_author_footnote
    _publ_author_address
    'Pe\~na Hueso, Adrian' .
;
Departamento de Qu\'imica,
Centro de Investigaci\'on y de Estudios Avanzados del \
Instituto Polit\'ecnico Nacional, 14-740,
Ciudad de Mexico, CP 07000, Mexico
;
    'Esparza Ruiz, Adriana' .
;
Facultad de Ingenier\'ia Qu\'imica, Universidad Aut\'onoma de Yucat\'an,
Perif\'erico Norte Km 33.5, Tablaje Catastral 13615, Chuburna de Hidalgo Inn,
M\'erida, Yucatan, C.P 97203, Mexico
;
    'Flores Parra, Angelina' .
;
Departamento de Qu\'imica,
Centro de Investigaci\'on y de Estudios Avanzados del \
Instituto Polit\'ecnico Nacional, 14-740,
Ciudad de Mexico, CP 07000, Mexico
;
_publ_section_synopsis
;
The components of the title molecular salt are linked by N---H...O and
O---H...O hydrogen bonds.
;
_database_code_depnum_ccdc_archive     'CCDC 1810894'
_chemical_name_systematic
;
Bis(2-aminobenzimidazolium) sulfate monohydrate
;
_chemical_formula_moiety     '2(C7 H8 N3 +), O4 S 2-, H2 O'
_chemical_formula_sum     'C14 H18 N6 O5 S'
_chemical_formula_iupac     '2C7 H8 N3 +, S O4 2-, H2 O'
_chemical_formula_weight     382.4
_chemical_compound_source     'synthesis as described'
_chemical_absolute_configuration     .
_symmetry_cell_setting     monoclinic
_symmetry_space_group_name_H-M     'P 1 21/c 1'
_symmetry_space_group_name_Hall     '-P 2ybc'
loop_
    _symmetry_equiv_pos_as_xyz
    x,y,z
    -x,-y,-z
    -x,y+1/2,-z+1/2
    x,-y+1/2,z+1/2
_cell_length_a     12.1115(2)
_cell_length_b     10.6282(2)
_cell_length_c     17.4772(3)
_cell_angle_alpha     90
_cell_angle_beta     127.7230(10)
_cell_angle_gamma     90
_cell_volume     1779.48(6)
_cell_formula_units_Z     4
_cell_measurement_reflns_used     4784
_cell_measurement_theta_min     1
_cell_measurement_theta_max     29
_cell_measurement_temperature     293
_exptl_crystal_description     prism
_exptl_crystal_colour     colourless
_exptl_crystal_size_max     0.25
_exptl_crystal_size_mid     0.25
_exptl_crystal_size_min     0.17
_exptl_crystal_density_diffrn     1.427
_exptl_crystal_density_method     'not measured'
_exptl_crystal_F_000     800
_exptl_absorpt_coefficient_mu     0.221
_exptl_absorpt_correction_type     none
_exptl_absorpt_correction_T_min     .
_exptl_absorpt_correction_T_max     .
_exptl_special_details     ?
_diffrn_ambient_temperature     293
_diffrn_source     'Enraf Nonius FR590'
_diffrn_radiation_type     'Mo K\a'
_diffrn_radiation_wavelength     0.71073
_diffrn_radiation_monochromator     graphite
_diffrn_measurement_device_type     'Nonius KappaCCD'
_diffrn_measurement_device     '95mm CCD camera on \k-goniostat'
_diffrn_measurement_method     '\f & \w scans'
_diffrn_detector     'CCD plate'
_diffrn_detector_area_resol_mean     9
_diffrn_reflns_number     9132
_diffrn_reflns_av_R_equivalents     0.04
_diffrn_reflns_av_unetI/netI     0.0509
_diffrn_reflns_theta_min     2.126
_diffrn_reflns_theta_max     28.682
_diffrn_reflns_theta_full     28.109
_diffrn_measured_fraction_theta_max     0.994
_diffrn_measured_fraction_theta_full     0.995
_diffrn_reflns_limit_h_min     -15
_diffrn_reflns_limit_h_max     16
_diffrn_reflns_limit_k_min     -14
_diffrn_reflns_limit_k_max     14
_diffrn_reflns_limit_l_min     -23
_diffrn_reflns_limit_l_max     23
_diffrn_standards_number     0
_diffrn_radiation_probe     x-ray
_refine_special_details
;
 Refinement of F^2^ against ALL reflections.  The weighted R-factor wR and
 goodness of fit S are based on F^2^, conventional R-factors R are based
 on F, with F set to zero for negative F^2^. The threshold expression of
 F^2^ > 2sigma(F^2^) is used only for calculating R-factors(gt) etc. and is
 not relevant to the choice of reflections for refinement.  R-factors based
 on F^2^ are statistically about twice as large as those based on F, and R-
 factors based on ALL data will be even larger.
The positions of all NH and OH hydrogen atoms were refined, and all
CH were placed at ideal positions.
;
_reflns_number_total     4563
_reflns_number_gt     2429
_reflns_threshold_expression     I>3.0\s(I)
_refine_ls_structure_factor_coef     F
_refine_ls_matrix_type     full
_refine_ls_R_factor_all     0.0922
_refine_ls_R_factor_gt     0.0408
_refine_ls_wR_factor_all     0.1178
_refine_ls_wR_factor_gt     0.0496
_refine_ls_wR_factor_ref     0.0496
_refine_ls_goodness_of_fit_ref     1.0344
_refine_ls_restrained_S_all     1.075
_refine_ls_number_reflns     2429
_refine_ls_number_parameters     265
_refine_ls_number_restraints     0
_refine_ls_hydrogen_treatment     mixed
_refine_ls_weighting_scheme     calc
_refine_ls_weighting_details
;
Method, part 1, Chebychev polynomial, (Watkin, 1994, Prince,
1982)
[weight] = 1.0/[A~0~*T~0~(x)+A~1~*T~1~(x) ... +A~n-1~]*T~n-1~(x)]
where A~i~ are the Chebychev coefficients listed below and x= Fcalc/Fmax
Method = Robust Weighting (Prince, 1982)
W = [weight] * [1-(deltaF/6*sigmaF)^2^]^2^
A~i~ are:
0.914 0.838 0.564 0.170 0.849E-01
;
_atom_sites_solution_hydrogens     difmap
_atom_sites_solution_primary     direct
_atom_sites_solution_secondary     difmap
_refine_ls_shift/su_max     0.000228
_refine_ls_shift/su_mean     0
_refine_diff_density_max     0.25
_refine_diff_density_min     -0.31
_refine_ls_extinction_method     None
loop_
    _atom_type_symbol
    _atom_type_scat_dispersion_real
    _atom_type_scat_dispersion_imag
    _atom_type_scat_source
    C 0.0033 0.0016 'International Tables Vol C 4.2.6.8 and 6.1.1.4'
    H 0 0 'International Tables Vol C 4.2.6.8 and 6.1.1.4'
    N 0.0061 0.0033 'International Tables Vol C 4.2.6.8 and 6.1.1.4'
    O 0.0106 0.006 'International Tables Vol C 4.2.6.8 and 6.1.1.4'
    S 0.1246 0.1234 'International Tables Vol C 4.2.6.8 and 6.1.1.4'
_computing_data_collection
;
COLLECT (Nonius, 2001)
;
_computing_cell_refinement
;
DENZO/SCALEPACK (Otwinowski & Minor, 1997)
;
_computing_data_reduction
;
DENZO/SCALEPACK (Otwinowski & Minor, 1997)
;
_computing_structure_solution
;
SHELXS97 (Sheldrick, 2008)
;
_computing_structure_refinement
;
CRYSTALS (Betteridge <i>et al.</i>,  2003)
;
_computing_molecular_graphics
;
CAMERON (Watkin et al., 1996)
;
_computing_publication_material
;
CRYSTALS (Betteridge <i>et al.</i>,  2003)
;
loop_
    _atom_site_type_symbol
    _atom_site_label
    _atom_site_fract_x
    _atom_site_fract_y
    _atom_site_fract_z
    _atom_site_U_iso_or_equiv
    _atom_site_adp_type
    _atom_site_occupancy
    _atom_site_disorder_assembly
    _atom_site_disorder_group
    C C2 0.5660(3) 0.1533(2) -0.12552(17) 0.0484 Uani 1 . .
    C C4 0.5449(3) 0.1836(2) 0.0688(2) 0.0626 Uani 1 . .
    C C5 0.6271(4) 0.1200(3) 0.1556(2) 0.0725 Uani 1 . .
    C C6 0.7293(3) 0.0372(3) 0.1756(2) 0.0728 Uani 1 . .
    C C7 0.7524(3) 0.0132(3) 0.1090(2) 0.0682 Uani 1 . .
    C C8 0.6705(3) 0.0761(2) 0.02241(18) 0.0503 Uani 1 . .
    C C9 0.5691(2) 0.1616(2) 0.00250(16) 0.047 Uani 1 . .
    C C12 0.9604(2) 0.2887(2) 0.21087(16) 0.047 Uani 1 . .
    C C14 0.8306(3) 0.3839(3) -0.0275(2) 0.0719 Uani 1 . .
    C C15 0.7199(4) 0.4642(3) -0.0859(2) 0.0819 Uani 1 . .
    C C16 0.6467(4) 0.5164(3) -0.0557(2) 0.0786 Uani 1 . .
    C C17 0.6837(3) 0.4930(3) 0.03457(18) 0.0617 Uani 1 . .
    C C18 0.7951(2) 0.4131(2) 0.09334(16) 0.0479 Uani 1 . .
    C C19 0.8659(3) 0.3583(2) 0.06268(17) 0.0521 Uani 1 . .
    H H1 0.700(3) 0.023(3) -0.073(2) 0.0781 Uiso 1 . .
    H H3 0.440(3) 0.256(3) -0.122(2) 0.0603 Uiso 1 . .
    H H4 0.476 0.2396 0.0553 0.0818 Uiso 1 . .
    H H5 0.6134 0.1333 0.2013 0.0945 Uiso 1 . .
    H H6 0.7819 -0.0041 0.2343 0.0851 Uiso 1 . .
    H H7 0.82 -0.0425 0.1215 0.0843 Uiso 1 . .
    H H11 0.830(3) 0.384(3) 0.220(2) 0.0595 Uiso 1 . .
    H H13 1.021(3) 0.235(3) 0.136(2) 0.0682 Uiso 1 . .
    H H14 0.8797 0.3482 -0.0463 0.0925 Uiso 1 . .
    H H15 0.6943 0.4849 -0.1462 0.0986 Uiso 1 . .
    H H16 0.5679 0.568 -0.0992 0.0857 Uiso 1 . .
    H H17 0.6367 0.5309 0.0569 0.0697 Uiso 1 . .
    H H101 0.580(3) 0.137(3) -0.227(2) 0.0811 Uiso 1 . .
    H H102 0.472(3) 0.237(3) -0.247(2) 0.0806 Uiso 1 . .
    H H201 1.041(3) 0.247(3) 0.339(2) 0.07 Uiso 1 . .
    H H202 1.115(3) 0.183(3) 0.301(2) 0.0698 Uiso 1 . .
    H H261 0.979(7) 0.918(6) 0.069(5) 0.1811 Uiso 1 . .
    H H262 0.925(6) 0.838(6) 0.005(5) 0.1804 Uiso 1 . .
    N N1 0.6657(2) 0.0745(2) -0.05947(16) 0.0562 Uani 1 . .
    N N3 0.5078(2) 0.20819(19) -0.08953(14) 0.0477 Uani 1 . .
    N N10 0.5301(3) 0.1737(2) -0.21296(17) 0.0601 Uani 1 . .
    N N11 0.85749(19) 0.3685(2) 0.18649(14) 0.0479 Uani 1 . .
    N N13 0.9688(2) 0.2826(2) 0.13810(14) 0.0539 Uani 1 . .
    N N20 1.0417(2) 0.2263(2) 0.29315(16) 0.0582 Uani 1 . .
    O O22 0.72767(16) 0.64914(16) 0.21275(11) 0.0506 Uani 1 . .
    O O23 0.72874(19) 0.44104(15) 0.26788(13) 0.0584 Uani 1 . .
    O O24 0.8960(2) 0.5933(2) 0.37860(12) 0.0746 Uani 1 . .
    O O25 0.6554(2) 0.61476(17) 0.31313(14) 0.0657 Uani 1 . .
    O O26 0.9603(4) 0.8443(3) 0.06107(18) 0.1136 Uani 1 . .
    S S21 0.75054(6) 0.57563(5) 0.29273(4) 0.0431 Uani 1 . .
loop_
    _atom_site_aniso_label
    _atom_site_aniso_U_11
    _atom_site_aniso_U_22
    _atom_site_aniso_U_33
    _atom_site_aniso_U_12
    _atom_site_aniso_U_13
    _atom_site_aniso_U_23
    C2 0.0604(14) 0.0435(12) 0.0537(13) 0.0027(10) 0.0411(12) -0.0021(10)
    C4 0.0850(19) 0.0550(15) 0.0668(16) 0.0109(13) 0.0563(16) 0.0013(12)
    C5 0.109(2) 0.0657(17) 0.0641(17) 0.0001(17) 0.0640(18) 0.0001(14)
    C6 0.087(2) 0.0733(18) 0.0555(15) 0.0049(16) 0.0420(16) 0.0142(14)
    C7 0.0703(17) 0.0651(17) 0.0705(17) 0.0194(14) 0.0436(15) 0.0185(14)
    C8 0.0577(14) 0.0464(12) 0.0551(14) 0.0060(11) 0.0388(12) 0.0017(11)
    C9 0.0580(13) 0.0411(11) 0.0484(12) 0.0015(10) 0.0358(11) -0.0010(10)
    C12 0.0421(11) 0.0541(13) 0.0449(12) -0.0005(10) 0.0266(11) -0.0062(11)
    C14 0.086(2) 0.087(2) 0.0555(16) 0.0163(16) 0.0498(16) -0.0027(14)
    C15 0.107(3) 0.085(2) 0.0498(15) 0.0272(19) 0.0461(17) 0.0063(14)
    C16 0.090(2) 0.0757(19) 0.0485(15) 0.0291(17) 0.0315(15) -0.0001(14)
    C17 0.0615(15) 0.0649(16) 0.0475(14) 0.0171(13) 0.0277(12) -0.0065(12)
    C18 0.0467(12) 0.0520(13) 0.0425(12) 0.0014(10) 0.0261(11) -0.0085(10)
    C19 0.0542(14) 0.0561(14) 0.0480(13) 0.0051(11) 0.0322(12) -0.0054(11)
    N1 0.0716(14) 0.0522(12) 0.0658(13) 0.0182(11) 0.0527(12) 0.0089(10)
    N3 0.0555(11) 0.0470(10) 0.0480(11) 0.0102(9) 0.0356(10) 0.0018(9)
    N10 0.0807(16) 0.0608(13) 0.0583(13) 0.0140(11) 0.0525(13) 0.0042(10)
    N11 0.0440(10) 0.0592(12) 0.0450(10) 0.0050(9) 0.0296(9) -0.0045(9)
    N13 0.0522(12) 0.0660(13) 0.0499(11) 0.0139(10) 0.0345(10) -0.0004(10)
    N20 0.0551(12) 0.0685(14) 0.0502(12) 0.0098(11) 0.0318(11) 0.0020(11)
    O22 0.0481(9) 0.0669(10) 0.0421(8) 0.0040(7) 0.0302(8) 0.0120(7)
    O23 0.0752(12) 0.0507(9) 0.0791(12) -0.0031(8) 0.0624(11) -0.0046(8)
    O24 0.0619(11) 0.1028(15) 0.0410(9) -0.0251(11) 0.0223(9) 0.0111(9)
    O25 0.0948(14) 0.0562(10) 0.0907(13) 0.0093(9) 0.0796(12) 0.0092(9)
    O26 0.144(2) 0.148(3) 0.0652(14) -0.069(2) 0.0725(17) -0.0286(16)
    S21 0.0483(3) 0.0508(3) 0.0396(3) -0.0046(3) 0.0317(3) 0.0008(2)
_geom_special_details
;
 All esds (except the esd in the dihedral angle between two l.s. planes)
 are estimated using the full covariance matrix.  The cell esds are taken
 into account individually in the estimation of esds in distances, angles
 and torsion angles; correlations between esds in cell parameters are only
 used when they are defined by crystal symmetry.  An approximate (isotropic)
 treatment of cell esds is used for estimating esds involving l.s. planes.
;
loop_
    _geom_bond_atom_site_label_1
    _geom_bond_atom_site_label_2
    _geom_bond_site_symmetry_1
    _geom_bond_site_symmetry_2
    _geom_bond_distance
    _geom_bond_publ_flag
    C2 N1 . . 1.336(3) no
    C2 N3 . . 1.333(3) no
    C2 N10 . . 1.326(3) no
    C4 C5 . . 1.380(4) no
    C4 C9 . . 1.377(3) no
    C4 H4 . . 0.931 no
    C5 C6 . . 1.379(4) no
    C5 H5 . . 0.92 no
    C6 C7 . . 1.378(4) no
    C6 H6 . . 0.922 no
    C7 C8 . . 1.373(4) no
    C7 H7 . . 0.921 no
    C8 C9 . . 1.390(3) no
    C8 N1 . . 1.396(3) no
    C9 N3 . . 1.386(3) no
    C12 N11 . . 1.343(3) no
    C12 N13 . . 1.338(3) no
    C12 N20 . . 1.321(3) no
    C14 C15 . . 1.376(4) no
    C14 C19 . . 1.385(4) no
    C14 H14 . . 0.919 no
    C15 C16 . . 1.394(4) no
    C15 H15 . . 0.925 no
    C16 C17 . . 1.374(4) no
    C16 H16 . . 0.95 no
    C17 C18 . . 1.379(3) no
    C17 H17 . . 0.955 no
    C18 C19 . . 1.387(3) no
    C18 N11 . . 1.393(3) no
    C19 N13 . . 1.389(3) no
    H1 N1 . . 0.80(3) no
    H3 N3 . . 0.83(3) no
    H11 N11 . . 0.85(3) no
    H13 N13 . . 0.83(3) no
    H101 N10 . . 0.87(3) no
    H102 N10 . . 0.89(3) no
    H201 N20 . . 0.83(3) no
    H202 N20 . . 0.93(3) no
    H261 O26 . . 0.81(6) no
    H262 O26 . . 0.79(6) no
    O22 S21 . . 1.4723(15) no
    O23 S21 . . 1.4711(18) no
    O24 S21 . . 1.4680(19) no
    O25 S21 . . 1.4596(16) no
loop_
    _geom_angle_atom_site_label_1
    _geom_angle_atom_site_label_2
    _geom_angle_atom_site_label_3
    _geom_angle_site_symmetry_1
    _geom_angle_site_symmetry_2
    _geom_angle_site_symmetry_3
    _geom_angle
    _geom_angle_publ_flag
    N1 C2 N3 . . . 109.0(2) no
    N1 C2 N10 . . . 125.7(2) no
    N3 C2 N10 . . . 125.2(2) no
    C5 C4 C9 . . . 117.5(2) no
    C5 C4 H4 . . . 121.5 no
    C9 C4 H4 . . . 121 no
    C4 C5 C6 . . . 121.5(3) no
    C4 C5 H5 . . . 119.2 no
    C6 C5 H5 . . . 119.3 no
    C5 C6 C7 . . . 121.3(3) no
    C5 C6 H6 . . . 119.3 no
    C7 C6 H6 . . . 119.4 no
    C6 C7 C8 . . . 117.2(3) no
    C6 C7 H7 . . . 122 no
    C8 C7 H7 . . . 120.8 no
    C7 C8 C9 . . . 121.8(2) no
    C7 C8 N1 . . . 132.3(2) no
    C9 C8 N1 . . . 106.0(2) no
    C8 C9 C4 . . . 120.7(2) no
    C8 C9 N3 . . . 106.76(19) no
    C4 C9 N3 . . . 132.5(2) no
    N11 C12 N13 . . . 109.0(2) no
    N11 C12 N20 . . . 126.2(2) no
    N13 C12 N20 . . . 124.8(2) no
    C15 C14 C19 . . . 116.6(2) no
    C15 C14 H14 . . . 122.8 no
    C19 C14 H14 . . . 120.7 no
    C14 C15 C16 . . . 121.6(3) no
    C14 C15 H15 . . . 119.2 no
    C16 C15 H15 . . . 119.3 no
    C15 C16 C17 . . . 121.7(3) no
    C15 C16 H16 . . . 119.2 no
    C17 C16 H16 . . . 119.1 no
    C16 C17 C18 . . . 116.8(2) no
    C16 C17 H17 . . . 122.5 no
    C18 C17 H17 . . . 120.8 no
    C17 C18 C19 . . . 121.7(2) no
    C17 C18 N11 . . . 131.6(2) no
    C19 C18 N11 . . . 106.7(2) no
    C18 C19 C14 . . . 121.6(2) no
    C18 C19 N13 . . . 106.5(2) no
    C14 C19 N13 . . . 131.8(2) no
    C8 N1 C2 . . . 109.08(19) no
    C8 N1 H1 . . . 127(2) no
    C2 N1 H1 . . . 122(2) no
    C9 N3 C2 . . . 109.2(2) no
    C9 N3 H3 . . . 128.6(19) no
    C2 N3 H3 . . . 121.9(19) no
    H102 N10 C2 . . . 117(2) no
    H102 N10 H101 . . . 124(3) no
    C2 N10 H101 . . . 117(2) no
    C18 N11 C12 . . . 108.65(18) no
    C18 N11 H11 . . . 125.7(19) no
    C12 N11 H11 . . . 125.5(19) no
    C19 N13 C12 . . . 109.13(19) no
    C19 N13 H13 . . . 125(2) no
    C12 N13 H13 . . . 126(2) no
    H202 N20 C12 . . . 114.7(18) no
    H202 N20 H201 . . . 124(3) no
    C12 N20 H201 . . . 118(2) no
    H261 O26 H262 . . . 100(6) no
    O22 S21 O23 . . . 109.89(10) no
    O22 S21 O24 . . . 108.29(10) no
    O23 S21 O24 . . . 108.23(12) no
    O22 S21 O25 . . . 111.26(10) no
    O23 S21 O25 . . . 108.86(10) no
    O24 S21 O25 . . . 110.26(13) no
loop_
    _geom_hbond_atom_site_label_D
    _geom_hbond_atom_site_label_H
    _geom_hbond_atom_site_label_A
    _geom_hbond_site_symmetry_A
    _geom_hbond_distance_DH
    _geom_hbond_distance_HA
    _geom_hbond_distance_DA
    _geom_hbond_angle_DHA
    N1 H1 O25 4_554 0.81(4) 2.25(3) 2.946(3) 144(3)
    N3 H3 O22 2_665 0.83(3) 1.93(3) 2.749(3) 172(3)
    N11 H11 O23 . 0.85(4) 1.96(4) 2.786(4) 166(3)
    N13 H13 O24 3_745 0.83(4) 1.91(4) 2.720(3) 165(3)
    N10 H101 O23 4_554 0.87(4) 2.03(4) 2.894(5) 169(3)
    N10 H102 O25 2_665 0.89(3) 2.00(3) 2.890(3) 175(3)
    N20 H201 O26 3_745 0.84(3) 2.04(3) 2.853(4) 165(3)
    N20 H202 O22 3_745 0.93(4) 2.09(4) 2.973(4) 157(3)
    O26 H261 O24 3_755 0.80(7) 2.22(7) 2.983(4) 160(7)
    O26 H262 O24 4_564 0.80(7) 2.14(7) 2.860(4) 150(6)
    C17 H17 O22 . 0.95 2.56 3.272(3) 132
