# Supplementary material for: Bis(2-amino­benzimidazolium) sulfate monohydrate
Source: IUCrdata. 2022 Feb 22;7(Pt 2):x220172. doi: 10.1107/S2414314622001729 (PMC9462007; doi:10.1107/S2414314622001729)
Supplement: Supplementary file 2 [file x-07-x220172-Isup2.hkl]

data_I
#  2abims2 in P 21/n           New: P21/c  
_audit_creation_date        "21-12-01"
_audit_creation_method      'CRYSTALS' 

_cell_length_a                    12.1115(2)
_cell_angle_alpha                 90
_cell_length_b                    10.6282(2)
_cell_angle_beta                  127.7230(10)
_cell_length_c                    17.4772(3)
_cell_angle_gamma                 90
loop_
 _symmetry_equiv_pos_as_xyz
 'x,y,z'
 '-x,-y,-z'
 '-x,y+1/2,-z+1/2'
 'x,-y+1/2,z+1/2'

# Requested output type does not correspond to refinement type
# Weights cannot be converted

# NOTE FO on scale of Fc,      1.33412
# Status flags: 
#    o - used in refinement 
#    < - excluded by I/sigmaI cutoff 
#    l - excluded at low resolution  
#    h - excluded at high resolution  
#    x - excluded for another reason  

loop_
_refln_index_h
_refln_index_k
_refln_index_l
_refln_F_squared_meas
_refln_F_squared_calc
_refln_F_squared_sigma
_refln_include_status
   1   0   0       -1.25     1218.64        1.19 <
   3   0   0     3226.19     3392.07       89.53 o
   4   0   0     4422.62     4671.67      174.07 o
   5   0   0     1672.01     1507.30       45.92 o
   6   0   0       77.07       81.97        5.70 o
   7   0   0      163.93      165.62        6.76 o
   8   0   0      270.90      278.24        6.76 o
   9   0   0        2.49        0.05        2.14 <
  10   0   0      476.47      432.87       20.82 o
  11   0   0       18.87       23.64        6.76 <
  12   0   0       11.75        7.00       12.46 <
   1   1   0     1654.92     2120.79       58.95 o
   2   1   0      595.10      660.49       20.82 o
   3   1   0     3037.26     3104.61       94.39 o
   4   1   0     3776.26     3763.57      100.12 o
   5   1   0      128.42      142.50        4.89 o
   6   1   0      197.74      182.10        6.37 o
   7   1   0      918.41      783.22       28.83 o
   8   1   0        4.09        4.70        2.67 <
   9   1   0        1.87        0.17        4.24 <
  10   1   0       37.56       43.23        3.84 o
  11   1   0       18.15       11.65        6.64 <
  12   1   0      -17.89        3.65       20.06 <
   0   2   0     2059.57     2168.29       48.00 o
   1   2   0     1543.15     1820.82       32.22 o
   3   2   0     1971.56     2184.97       43.22 o
   4   2   0      183.50      188.94        4.86 o
   5   2   0      555.41      501.01       15.59 o
   6   2   0      372.26      389.70       10.23 o
   7   2   0       17.09       15.22        3.22 o
   8   2   0      131.27      130.44        6.25 o
   9   2   0       60.43       66.14        4.00 o
  10   2   0        4.09        1.28        3.56 <
  11   2   0        9.43       22.31        9.61 <
  12   2   0       39.87       53.89       20.09 <
   1   3   0     1324.84     1389.53       23.74 o
   2   3   0      234.59      292.43        8.01 o
   3   3   0       46.99       39.27        2.55 o
   4   3   0       98.78      106.54        4.18 o
   5   3   0     1625.91     1540.94       51.01 o
   6   3   0       16.46       21.23        6.92 <
   7   3   0      505.75      464.85       23.48 o
   8   3   0        5.52       21.57        9.18 <
   9   3   0      178.61      171.84       13.94 o
  10   3   0      -11.48        4.45        8.42 <
  11   3   0        3.47       10.49       14.84 <
  12   3   0       11.75        4.24       16.04 <
   0   4   0     4501.38     4313.13      108.55 o
   1   4   0       59.27       63.45        2.42 o
   2   4   0      647.60      690.85       13.37 o
   3   4   0     1576.52     1557.52       32.25 o
   4   4   0     1980.46     2063.30       39.16 o
   5   4   0        2.14        7.00        5.87 <
   6   4   0       18.78       17.13        5.18 o
   7   4   0      135.27      153.68        8.81 o
   8   4   0       27.94       35.58        9.42 <
   9   4   0       25.27       36.18        7.88 o
  10   4   0        9.08        5.59       11.91 <
  11   4   0       13.70        6.67       11.64 <
  12   4   0      -13.35        3.18       19.08 <
   1   5   0      142.30      129.99        4.29 o
   2   5   0      421.03      404.18        9.74 o
   3   5   0     2187.99     2167.83       43.71 o
   4   5   0     3012.96     2873.16       59.36 o
   5   5   0       16.46       12.11        4.54 o
   6   5   0       35.51       27.74        4.50 o
   7   5   0       57.40       62.69        8.12 o
   8   5   0        4.98        8.65        4.73 <
   9   5   0       38.00       32.26        8.77 o
  10   5   0        8.90       17.76        6.80 <
  11   5   0       40.14       34.89       13.65 <
  12   5   0       -1.78        7.25       13.26 <
   0   6   0      127.71      147.11        5.96 o
   1   6   0      969.85      885.85       19.17 o
   2   6   0     1443.83     1332.26       27.93 o
   3   6   0      277.04      279.38        8.51 o
   4   6   0       46.63       46.26        3.22 o
   5   6   0       -5.96        0.17        4.70 <
   6   6   0       67.55       39.01        5.57 o
   7   6   0      267.60      257.56       12.60 o
   8   6   0       38.27       45.84        6.96 o
   9   6   0        0.18        2.58        5.16 <
  10   6   0       18.87        8.96        8.10 <
  11   6   0        1.07        2.57        9.70 <
   1   7   0      362.56      337.76        9.70 o
   2   7   0      336.84      311.21        8.38 o
   3   7   0        9.08       15.16        2.81 o
   4   7   0       18.15        6.74        5.20 o
   5   7   0      465.08      445.53       14.10 o
   6   7   0      126.99      138.86        8.05 o
   7   7   0        1.42        8.35        4.70 <
   8   7   0        3.65        1.95        4.54 <
   9   7   0        7.21        7.27       11.66 <
  10   7   0        6.85        0.47       14.77 <
  11   7   0      -17.89        3.92       13.01 <
   0   8   0      155.92      139.07        7.39 o
   1   8   0      126.10      149.46        5.77 o
   2   8   0       11.30       13.02        3.38 o
   3   8   0       -1.69        0.70        2.42 <
   4   8   0      951.07      881.87       26.45 o
   5   8   0        4.09        2.31        3.67 <
   6   8   0       76.80       82.91        6.98 o
   7   8   0        6.14        9.38        5.73 <
   8   8   0       18.87       11.00        6.48 <
   9   8   0        0.27        8.70       10.89 <
  10   8   0       -2.94        2.67       17.92 <
   1   9   0      149.69      119.93        7.88 o
   2   9   0      101.72      109.53        5.16 o
   3   9   0       73.42       68.77        4.75 o
   4   9   0       56.51       68.08        5.57 o
   5   9   0       30.61       40.28        4.24 o
   6   9   0       30.44       36.06        6.19 o
   7   9   0      284.07      274.74       17.25 o
   8   9   0       16.82       12.10        9.99 <
   9   9   0       24.74       32.45       17.62 <
  10   9   0      -25.19        0.02       17.44 <
   0  10   0        6.14        0.01        4.09 <
   1  10   0        3.11        2.66        4.22 <
   2  10   0       12.01       18.01        3.56 o
   3  10   0        3.92        6.99        5.34 <
   4  10   0       -1.69        0.39        3.45 <
   5  10   0       -2.14        0.25        4.38 <
   6  10   0       43.16       48.70        7.21 o
   7  10   0       52.51       46.95        8.24 o
   8  10   0        0.98        1.53       12.39 <
   9  10   0       -7.03        0.38       14.47 <
   1  11   0       13.17       15.44        4.61 <
   2  11   0      109.02      106.36        7.85 o
   3  11   0      115.07      119.03        7.65 o
   4  11   0        0.53        1.90        4.43 <
   5  11   0      109.82      114.97        9.08 o
   6  11   0        9.61       11.88       12.44 <
   7  11   0       50.01       35.13       16.34 o
   8  11   0       -2.40       10.54       16.94 <
   0  12   0       58.91       46.43       18.80 o
   1  12   0       30.44       38.14        6.25 o
   2  12   0       53.13       64.11        7.83 o
   3  12   0       -0.44        0.01        6.28 <
   4  12   0       20.11       19.11        6.19 o
   5  12   0       -5.61        0.13        8.45 <
   6  12   0       35.33       41.27       23.89 <
   7  12   0      -27.94        0.02       18.64 <
   1  13   0       -2.85        1.01        8.19 <
   2  13   0       -2.14        4.23       13.60 <
   3  13   0        8.45        6.90        8.24 <
   4  13   0        8.99       13.67       10.13 <
   5  13   0      -11.21        8.88       26.13 <
   0  14   0      106.35       90.45       26.88 o
   1  14   0       -1.60        2.42       22.19 <
   2  14   0        6.67       14.27       16.66 <
 -13   1   1        4.45        2.70       19.35 <
 -12   1   1       52.33       49.94       19.47 <
 -11   1   1       18.78       18.64        5.91 o
 -10   1   1       18.60        8.96        4.54 o
  -9   1   1      494.63      468.38       14.79 o
  -8   1   1       21.89       27.88        3.04 o
  -7   1   1      471.66      471.50       12.37 o
  -6   1   1     1431.10     1373.24       34.83 o
  -5   1   1      150.49      159.74        4.31 o
  -4   1   1      725.47      800.34       15.68 o
  -3   1   1       25.54       21.34        1.74 o
  -2   1   1     2750.70     3007.81       60.82 o
  -1   1   1      939.95     3981.02      145.42 x
   0   1   1     1992.30     2788.03      107.49 x
   2   1   1      108.84       96.53        3.77 o
   3   1   1     1420.78     1460.90       50.46 o
   4   1   1       19.58       24.23        1.78 o
   5   1   1      962.20      939.18       24.10 o
   6   1   1       24.47       16.29        2.71 o
   7   1   1       46.19       55.94        3.67 o
   8   1   1        3.03        6.58        2.65 <
   9   1   1       41.20       40.24        4.98 o
  10   1   1       22.43       33.11        3.95 o
  11   1   1       24.47       27.85       10.41 <
  12   1   1       25.99       12.83       38.41 <
 -13   2   1        0.27        0.20       29.81 <
 -12   2   1       79.74       55.61       27.89 <
 -11   2   1        7.65        6.45        7.07 <
 -10   2   1       28.92       30.40        3.74 o
  -9   2   1       38.00       40.79        5.07 o
  -8   2   1      133.49      118.27        5.25 o
  -7   2   1        2.14        4.08        2.92 <
  -6   2   1     1885.41     1860.45       38.66 o
  -5   2   1        9.79        3.70        2.05 o
  -4   2   1        3.74        1.11        1.16 o
  -3   2   1     3562.94     3810.27      112.95 o
  -1   2   1     1730.48     1898.83       31.34 o
   0   2   1      773.26      751.57       13.26 o
   1   2   1       72.53      103.90        2.85 o
   2   2   1     1957.68     1617.21       70.89 o
   3   2   1     1946.20     1623.56       66.58 o
   4   2   1      286.38      301.52        9.02 o
   5   2   1      400.29      372.47       11.46 o
   6   2   1      381.34      384.72       12.71 o
   7   2   1      159.39      162.15        5.91 o
   8   2   1      371.81      326.93       13.38 o
   9   2   1       12.82       17.47        3.11 o
  10   2   1       17.62       17.68        4.82 o
  11   2   1       40.49       66.21       10.96 o
  12   2   1       10.77       14.87       24.72 <
 -13   3   1      -17.26        2.68       29.26 <
 -12   3   1       14.15        7.55       14.43 <
 -11   3   1        2.94        4.11       11.04 <
 -10   3   1        6.94       22.26       13.87 <
  -9   3   1      254.88      242.54       11.59 o
  -8   3   1        1.42        1.02        3.93 <
  -7   3   1       16.46       14.71        2.85 o
  -6   3   1      138.30      128.34        5.80 o
  -5   3   1      102.79       99.16        6.85 o
  -4   3   1       47.97       46.11        2.72 o
  -3   3   1      841.79      928.73       16.00 o
  -2   3   1     4190.52     4522.65       88.05 o
  -1   3   1      215.63      271.89        4.09 o
   0   3   1     3461.31     3506.31       55.80 o
   2   3   1     1693.37     1749.63       33.11 o
   3   3   1       91.75       89.79        4.31 o
   4   3   1        8.63        9.84        2.14 o
   5   3   1      297.50      292.07       11.87 o
   6   3   1      141.77      154.95        8.47 o
   7   3   1       67.99       72.24        4.84 o
   8   3   1      272.85      291.31       19.92 o
   9   3   1       18.42       14.49        8.69 <
  10   3   1       22.60        2.99       10.22 <
  11   3   1       -5.07        0.22       22.23 <
  12   3   1       10.32        0.23       30.29 <
 -12   4   1       34.17       12.90       29.40 <
 -11   4   1       23.23       12.37       15.59 <
 -10   4   1        8.90       24.43       14.08 <
  -9   4   1       30.70       33.94        9.99 o
  -8   4   1      364.69      342.41       22.30 o
  -7   4   1       20.82       22.53       10.79 <
  -6   4   1        3.92        2.35        2.83 <
  -5   4   1      788.30      789.59       19.77 o
  -4   4   1     4192.66     4279.72       76.93 o
  -3   4   1      369.86      302.41        7.48 o
  -2   4   1      180.48      127.39        4.15 o
  -1   4   1       16.29       24.34        1.62 o
   0   4   1     3454.90     3822.89       68.04 o
   1   4   1        4.45       16.75        1.51 <
   2   4   1      476.11      428.30        9.63 o
   3   4   1       11.75       28.76        1.96 o
   4   4   1      127.62      116.56        4.31 o
   5   4   1      453.15      450.93       15.47 o
   6   4   1      481.10      452.36       19.03 o
   7   4   1      110.26      123.57       10.57 o
   8   4   1      102.16       96.61       13.33 o
   9   4   1       -0.36        3.25       14.10 <
  10   4   1       89.26      100.51       18.87 o
  11   4   1        7.21        7.14       13.33 <
 -12   5   1       -0.53        3.36       10.87 <
 -11   5   1       55.62       64.47       10.20 o
 -10   5   1       19.31       16.08        8.10 <
  -9   5   1       79.92       72.66       10.25 o
  -8   5   1       60.60       78.25        6.23 o
  -7   5   1     1001.80      910.46       35.08 o
  -6   5   1      124.41      125.33        6.92 o
  -5   5   1      222.48      223.65        6.67 o
  -4   5   1      582.73      636.99       12.17 o
  -3   5   1      413.29      373.91       10.71 o
  -2   5   1      416.76      457.07        8.01 o
  -1   5   1     4035.67     4132.56       63.49 o
   0   5   1      244.38      267.93        5.27 o
   1   5   1     1805.32     1818.60       31.56 o
   2   5   1      303.20      254.17        7.12 o
   3   5   1     8103.83     8035.15      313.70 o
   4   5   1      176.74      196.21        8.22 o
   5   5   1       88.90       75.68        6.12 o
   6   5   1      152.98      149.43        8.60 o
   7   5   1      295.46      326.50       14.67 o
   8   5   1       21.27       25.54        5.89 o
   9   5   1        3.29        0.16        7.97 <
  10   5   1        1.78        0.49       16.96 <
  11   5   1       20.47       20.87       13.17 <
 -12   6   1       -0.36        0.01       18.40 <
 -11   6   1       -3.74       10.03       11.05 <
 -10   6   1        3.83       10.58       10.34 <
  -9   6   1       45.83       48.56        6.57 o
  -8   6   1       16.82       18.89        5.61 <
  -7   6   1       42.72       55.50        4.50 o
  -6   6   1      238.15      277.75       10.36 o
  -5   6   1       65.50       79.22        5.41 o
  -4   6   1       36.58       26.42        3.22 o
  -3   6   1      316.46      280.86        8.13 o
  -2   6   1        9.88        5.52        2.31 o
  -1   6   1     1304.29     1260.64       21.18 o
   0   6   1      304.80      285.26        6.37 o
   1   6   1       16.55       17.41        2.60 o
   2   6   1      339.69      334.25        7.92 o
   3   6   1      731.08      801.39       16.73 o
   4   6   1        1.33        3.94        4.91 <
   5   6   1      204.24      228.33        8.90 o
   6   6   1        9.79       13.67        5.22 <
   7   6   1        3.56        8.45        4.97 <
   8   6   1       24.21       28.95        5.70 o
   9   6   1        5.70        0.00        6.03 <
  10   6   1       13.62        5.85       20.43 <
  11   6   1       -2.05        1.95       13.08 <
 -11   7   1        4.89        9.95       10.93 <
 -10   7   1       -1.42        0.18       17.19 <
  -9   7   1      131.62      144.34       12.10 o
  -8   7   1       64.79       56.38        8.88 o
  -7   7   1      109.37       94.59        7.94 o
  -6   7   1      968.43      917.95       25.77 o
  -5   7   1      113.56      105.33        6.19 o
  -4   7   1       32.84       38.37        3.15 o
  -3   7   1      206.11      216.61        8.05 o
  -2   7   1      198.54      199.53        7.44 o
  -1   7   1      220.26      220.85        6.02 o
   0   7   1      411.24      400.73        8.99 o
   1   7   1     1276.43     1211.49       29.40 o
   2   7   1      584.06      544.70       13.35 o
   3   7   1      219.99      235.50        7.30 o
   4   7   1      388.63      365.04       10.43 o
   5   7   1     1850.62     1881.80       62.30 o
   6   7   1       27.32       34.08        4.31 o
   7   7   1        5.52        9.35        6.16 <
   8   7   1       23.41       34.86        7.65 o
   9   7   1       42.72       58.52       12.12 o
  10   7   1       14.06        2.65       15.06 <
 -11   8   1        5.52        1.56       11.48 <
 -10   8   1       17.35       24.07       10.57 <
  -9   8   1       13.88       12.21       12.44 <
  -8   8   1       24.56       14.33        6.14 o
  -7   8   1       28.03       28.30        5.14 o
  -6   8   1       57.22       55.20        4.65 o
  -5   8   1      168.46      157.35        7.67 o
  -4   8   1       20.65       12.06        3.67 o
  -3   8   1       27.59       32.35        4.00 o
  -2   8   1        2.05        0.56        3.31 <
  -1   8   1      166.86      150.54        5.78 o
   0   8   1      103.68       87.16        4.93 o
   1   8   1       15.57       16.21        2.94 o
   2   8   1        5.16        0.99        3.27 <
   3   8   1       -4.45        1.16        4.68 <
   4   8   1      236.01      264.67       10.36 o
   5   8   1      109.02      103.27        7.49 o
   6   8   1        7.12        2.83        6.99 <
   7   8   1       12.28        8.29        6.25 <
   8   8   1        4.54        9.60        6.67 <
   9   8   1       12.28        4.86       11.11 <
  10   8   1       -8.99        7.05       17.23 <
 -10   9   1       64.70       39.88       23.92 <
  -9   9   1       -0.09        9.41       22.18 <
  -8   9   1       41.20       50.75        9.11 o
  -7   9   1       66.66       70.27        7.55 o
  -6   9   1       30.79       40.03        4.02 o
  -5   9   1      164.46      164.52        7.58 o
  -4   9   1       71.37       65.71        5.46 o
  -3   9   1       98.43      112.65        7.85 o
  -2   9   1        8.63       14.90        3.72 <
  -1   9   1       56.33       52.50        3.99 o
   0   9   1      280.42      256.13        8.77 o
   1   9   1       85.52       97.49        5.30 o
   2   9   1      116.23      116.37        7.28 o
   3   9   1      265.29      297.18       11.39 o
   4   9   1       51.44       59.69        4.75 o
   5   9   1        2.76        0.23        4.89 <
   6   9   1       27.05       26.29        4.89 o
   7   9   1       98.52      119.96       11.34 o
   8   9   1       -2.05        4.64       12.17 <
   9   9   1       -3.03        3.58       19.44 <
  -9  10   1        2.94        0.86       14.36 <
  -8  10   1       38.53       40.56       24.54 <
  -7  10   1       61.94       64.22        8.60 o
  -6  10   1      125.04      121.69        8.37 o
  -5  10   1       26.43       34.05        4.40 o
  -4  10   1       67.46       68.12        7.10 o
  -3  10   1        5.52       13.05        6.05 <
  -2  10   1      106.70       93.09        6.76 o
  -1  10   1      125.75      130.96        6.75 o
   0  10   1       18.69       14.72        3.33 o
   1  10   1       12.99       10.59        4.29 o
   2  10   1        2.58        0.04        6.03 <
   3  10   1      147.11      149.24        9.01 o
   4  10   1       15.04       11.87        5.18 <
   5  10   1       18.69       19.46        6.21 o
   6  10   1       -7.92        1.48        5.80 <
   7  10   1       26.61       19.66        9.01 <
   8  10   1       24.12       17.28       14.95 <
  -8  11   1        2.49        8.26       17.73 <
  -7  11   1        3.38        0.19        8.17 <
  -6  11   1        0.36        0.06        8.65 <
  -5  11   1        4.89        7.54        5.41 <
  -4  11   1        5.16        2.72        4.54 <
  -3  11   1       29.81       33.09        5.45 o
  -2  11   1       -1.33        3.89        4.25 <
  -1  11   1       10.95       10.26        4.13 <
   0  11   1       43.43       46.46        4.72 o
   1  11   1       -0.09        0.38        5.57 <
   2  11   1       17.62       10.08        5.75 o
   3  11   1       31.15       37.04        7.12 o
   4  11   1       10.23        5.92        5.30 <
   5  11   1       18.33       16.81        6.03 o
   6  11   1       -1.96        0.06       15.88 <
   7  11   1       61.14       38.91       14.72 o
  -7  12   1       -6.05        0.09       21.39 <
  -6  12   1        2.49        4.42        9.13 <
  -5  12   1        0.62        1.04        6.78 <
  -4  12   1       31.50       27.13        6.18 o
  -3  12   1       -1.07        0.77       10.15 <
  -2  12   1       54.46       39.18        9.26 o
  -1  12   1        7.12        4.28        4.66 <
   0  12   1        2.49        3.51        7.94 <
   1  12   1        0.36        0.62        6.67 <
   2  12   1        1.42        2.20        5.43 <
   3  12   1        6.14        1.45        5.87 <
   4  12   1        5.78       14.50        7.62 <
   5  12   1        3.20        3.09        8.45 <
   6  12   1        4.54        2.35       18.96 <
  -5  13   1       33.55       48.27        8.29 o
  -4  13   1        1.16        0.00        7.05 <
  -3  13   1       16.37        8.10       10.43 <
  -2  13   1        3.92        3.15       11.50 <
  -1  13   1       31.86       35.79       11.85 <
   0  13   1       21.36        9.37       12.10 <
   1  13   1      108.57      103.65       12.51 o
   2  13   1        3.03        1.64       10.48 <
   3  13   1       14.06       37.76       10.23 <
   4  13   1      -15.13        0.24       11.30 <
   5  13   1       52.77       47.77       25.31 <
  -3  14   1        2.31        3.61       17.25 <
  -2  14   1        9.79       18.04       14.29 <
  -1  14   1       13.70       11.49       16.75 <
   0  14   1        7.65        3.78       13.21 <
   1  14   1      -12.46        1.13       16.61 <
   2  14   1       -8.37        0.14       28.99 <
 -13   0   2       91.84       65.21       27.94 o
 -12   0   2       -1.42        4.49       15.91 <
 -11   0   2      156.09      139.16        6.94 o
 -10   0   2      138.65      159.70        6.23 o
  -9   0   2      245.27      232.88        9.43 o
  -8   0   2     3844.34     3570.89       92.20 o
  -7   0   2      991.92      988.71       19.76 o
  -6   0   2      412.40      443.08       10.50 o
  -5   0   2      240.99      194.54        6.05 o
  -3   0   2      568.31      559.67        9.08 o
  -2   0   2      276.95      417.11        4.45 o
  -1   0   2     1261.39     3080.38       81.70 x
   0   0   2     1086.43     1296.45       26.88 o
   1   0   2      660.51      783.08       17.98 o
   3   0   2       19.58       13.64        2.49 o
   4   0   2     3258.58     3286.15       90.24 o
   5   0   2      123.88      112.72        4.81 o
   6   0   2     2916.67     2780.40       85.61 o
   7   0   2       55.71       67.07        3.74 o
   8   0   2       25.27       21.25        4.63 o
   9   0   2      233.52      237.06        9.08 o
  10   0   2      220.88      208.64       20.11 o
  11   0   2        6.94       10.98       13.17 <
  12   0   2       -6.76        1.19       16.20 <
 -13   1   2      -10.77        5.54       19.65 <
 -12   1   2        4.63        0.17       10.02 <
 -11   1   2       74.49       81.63        6.85 o
 -10   1   2       18.42       18.10        3.40 o
  -9   1   2       85.52       84.46        4.54 o
  -8   1   2       41.92       40.51        2.97 o
  -7   1   2       25.01       26.35        2.83 o
  -6   1   2      118.27      121.44        3.70 o
  -5   1   2      324.29      338.17        8.95 o
  -4   1   2     1635.43     1559.63       35.51 o
  -3   1   2      212.96      220.84        4.18 o
  -2   1   2     3854.48     4136.89      125.46 o
   0   1   2     1343.44     1332.91       39.83 o
   1   1   2      245.89      247.79        5.71 o
   2   1   2       37.29       44.61        2.06 o
   3   1   2      694.33      744.22       21.52 o
   4   1   2      479.32      487.04       11.66 o
   5   1   2        7.56        4.22        2.10 o
   6   1   2       19.76       16.35        4.22 o
   7   1   2       48.59       39.30        5.77 o
   8   1   2       46.19       47.51        4.49 o
   9   1   2        5.07       12.95        3.56 <
  10   1   2        8.54       14.28        9.49 <
  11   1   2       11.57        5.37       14.35 <
  12   1   2      -18.33        8.94       17.62 <
 -13   2   2        6.76        0.18       19.67 <
 -12   2   2       -0.27        7.70       10.27 <
 -11   2   2       31.06       36.55        4.54 o
 -10   2   2       14.15       21.44        3.29 o
  -9   2   2      145.86      136.02        5.96 o
  -8   2   2       76.36       75.01        4.68 o
  -7   2   2       30.97       32.04        2.85 o
  -6   2   2     2269.69     2098.97       46.13 o
  -5   2   2      115.69      129.92        4.40 o
  -4   2   2      209.22      173.24        5.04 o
  -2   2   2     1366.76     1565.41       26.75 o
  -1   2   2     1995.05     2181.21       35.17 o
   0   2   2     1110.28     1252.71       21.36 o
   1   2   2       55.18       67.34        2.49 o
   2   2   2      117.83      174.23        3.58 o
   3   2   2      254.17      230.90        7.10 o
   4   2   2     2455.77     2426.89       56.40 o
   5   2   2      139.01      144.04       11.39 o
   6   2   2      148.35      162.63        9.58 o
   7   2   2       67.10       59.95        4.66 o
   8   2   2      325.27      317.49       12.69 o
   9   2   2       27.68       41.43        5.91 o
  10   2   2        8.90        1.96       14.38 <
  11   2   2        1.25        3.70       25.51 <
 -13   3   2       38.71       31.40       21.63 <
 -12   3   2       21.00       14.18        9.31 <
 -11   3   2       77.16       98.44        9.79 o
 -10   3   2       23.58       27.85        3.95 o
  -9   3   2      216.88      205.30        7.49 o
  -8   3   2       75.64       65.30        4.82 o
  -7   3   2      262.89      276.41        6.85 o
  -6   3   2       17.71       22.37        1.62 o
  -5   3   2      224.53      207.66        5.46 o
  -4   3   2       18.42       14.39        1.89 o
  -3   3   2     4317.43     4907.98      101.92 o
  -2   3   2     2472.59     2700.88       44.23 o
  -1   3   2     2685.20     2908.16       48.07 o
   0   3   2     5097.10     5123.41       99.69 o
   1   3   2     3122.60     3523.91       62.06 o
   2   3   2       33.73       35.13        2.60 o
   3   3   2        6.94       14.79        1.71 o
   4   3   2       83.12       75.90        4.36 o
   5   3   2       66.21       66.23        5.52 o
   6   3   2      154.58      147.09        8.01 o
   7   3   2        8.19       18.19        4.25 <
   8   3   2      322.87      265.76       20.08 o
   9   3   2        6.59        4.79        6.99 <
  10   3   2       14.86       13.65       13.40 <
  11   3   2       26.16       15.92       14.24 <
 -13   4   2        2.94        4.31       26.34 <
 -12   4   2        6.50        0.20       12.12 <
 -11   4   2       49.75       48.71        8.77 o
 -10   4   2       63.27       48.87       12.32 o
  -9   4   2        9.88        1.60        7.60 <
  -8   4   2      277.57      277.98       17.91 o
  -7   4   2       12.55       11.94        3.45 o
  -6   4   2        1.16        5.80        5.04 <
  -5   4   2     1656.97     1590.08       32.22 o
  -4   4   2      264.04      222.43        5.66 o
  -3   4   2      129.93      143.16        3.33 o
  -2   4   2     1660.71     1695.74       28.74 o
  -1   4   2     3905.39     3926.69       61.41 o
   0   4   2      219.19      252.11        4.89 o
   1   4   2     1585.60     1524.89       26.11 o
   2   4   2     1674.59     1731.40       34.14 o
   3   4   2      155.20      152.40        4.40 o
   4   4   2      176.21      167.37        6.53 o
   5   4   2       36.75       24.87        4.72 o
   6   4   2       -5.07        2.74        6.80 <
   7   4   2       -4.45        3.41        6.09 <
   8   4   2      129.66       94.63       13.74 o
   9   4   2        2.40        0.64        6.75 <
  10   4   2        7.21        4.97       14.35 <
  11   4   2        8.54        0.42       18.26 <
 -12   5   2       14.86        6.17       11.78 <
 -11   5   2        3.20        2.44        9.43 <
 -10   5   2       15.22        6.12        6.16 <
  -9   5   2       76.89       93.40        7.12 o
  -8   5   2      156.45      172.87        8.90 o
  -7   5   2        4.00        0.79        3.58 <
  -6   5   2       32.13       27.46        4.34 o
  -5   5   2       52.06       70.17        3.24 o
  -4   5   2     1501.14     1402.96       25.59 o
  -3   5   2      109.46      103.92        3.04 o
  -2   5   2       72.71       69.37        2.97 o
  -1   5   2       10.77       17.87        1.89 o
   0   5   2      250.43      239.92        5.25 o
   1   5   2       57.49       41.64        2.60 o
   2   5   2       68.61       81.39        3.11 o
   3   5   2        4.18        0.34        1.99 <
   4   5   2      463.03      445.64       11.09 o
   5   5   2       25.45       28.21        4.15 o
   6   5   2      658.73      638.39       25.79 o
   7   5   2        3.29       10.59        6.44 <
   8   5   2       37.82       33.45        7.12 o
   9   5   2       24.47       15.18        8.90 <
  10   5   2       18.24       12.53       10.23 <
  11   5   2       24.38       13.57       10.47 <
 -12   6   2       27.05        9.51       22.07 <
 -11   6   2       13.97        9.58       10.15 <
 -10   6   2       59.89       58.34        8.45 o
  -9   6   2       91.57      102.36        8.03 o
  -8   6   2      112.13      101.22        7.74 o
  -7   6   2      328.65      325.89       13.22 o
  -6   6   2      104.57      104.87        6.16 o
  -5   6   2       11.57        8.41        3.42 o
  -4   6   2        4.54        9.53        2.47 <
  -3   6   2      651.16      676.96       13.24 o
  -2   6   2      159.21      184.24        5.04 o
  -1   6   2      443.19      476.45       11.30 o
   0   6   2     1007.76     1053.35       17.99 o
   1   6   2      955.52      985.50       16.43 o
   2   6   2        7.30        8.49        2.17 o
   3   6   2       40.49       39.59        3.26 o
   4   6   2      662.73      648.72       16.52 o
   5   6   2      100.74       85.33        8.19 o
   6   6   2      703.58      694.68       30.61 o
   7   6   2       59.71       49.80        8.58 o
   8   6   2       40.85       38.90        7.88 o
   9   6   2       20.11       25.41        9.26 <
  10   6   2       28.57       41.85       32.14 <
 -12   7   2       -5.61        0.70       15.36 <
 -11   7   2      -11.04        0.56        9.99 <
 -10   7   2        4.18        0.53       10.59 <
  -9   7   2       10.06       10.66        6.59 <
  -8   7   2       19.04       18.30        5.22 o
  -7   7   2        7.48       14.87        3.60 <
  -6   7   2       23.32       14.42        4.06 o
  -5   7   2        1.16        1.12        5.05 <
  -4   7   2       14.68       14.43        2.87 o
  -3   7   2       69.15       72.64        3.92 o
  -2   7   2        3.83       10.36        2.51 <
  -1   7   2      154.94      144.73        4.66 o
   0   7   2      515.09      515.68       12.44 o
   1   7   2      238.59      210.09        6.87 o
   2   7   2        2.05        1.30        3.38 <
   3   7   2       49.84       45.01        4.24 o
   4   7   2      130.38      147.92        7.23 o
   5   7   2       15.04        9.36        4.79 o
   6   7   2        9.61        2.40        5.46 <
   7   7   2        5.78        7.53        7.24 <
   8   7   2       -1.78        6.83        9.02 <
   9   7   2        5.34        2.91       12.89 <
  10   7   2        3.56        7.55       19.36 <
 -11   8   2       21.80       17.24       12.60 <
 -10   8   2        2.58        5.24       10.93 <
  -9   8   2       53.13       52.19       11.30 o
  -8   8   2       26.61       30.29        6.32 o
  -7   8   2      116.31      133.15        8.29 o
  -6   8   2      132.60      144.57        6.50 o
  -5   8   2       38.45       52.63        4.16 o
  -4   8   2      210.91      215.73        8.22 o
  -3   8   2       -0.80        2.92        3.15 <
  -2   8   2      482.17      440.54       12.82 o
  -1   8   2       85.43       84.55        3.84 o
   0   8   2       89.26       93.68        4.79 o
   1   8   2      435.80      418.44       11.28 o
   2   8   2      150.67      159.78        6.35 o
   3   8   2      105.55      106.36        6.46 o
   4   8   2      356.06      370.26       13.28 o
   5   8   2       12.90       10.33        4.38 <
   6   8   2      185.46      174.65       11.73 o
   7   8   2       14.42       15.38        6.80 <
   8   8   2       29.99       43.46       13.76 <
   9   8   2       14.68        2.69       22.76 <
 -10   9   2        3.03        0.93       14.92 <
  -9   9   2       36.58       22.53       16.05 <
  -8   9   2       44.67       45.17        6.99 o
  -7   9   2       13.88        7.41        5.89 <
  -6   9   2      130.20      135.19        7.62 o
  -5   9   2       36.84       44.59        4.24 o
  -4   9   2      119.43      142.15        6.87 o
  -3   9   2       81.07       80.92        5.07 o
  -2   9   2       54.29       58.38        4.34 o
  -1   9   2      321.71      310.79       10.43 o
   0   9   2       38.36       36.85        3.81 o
   1   9   2       89.62       94.66        5.86 o
   2   9   2        0.89        1.65        4.11 <
   3   9   2       87.12       85.30        5.94 o
   4   9   2       65.32       59.96        5.41 o
   5   9   2        3.03       10.13        4.00 <
   6   9   2       89.44      101.89        9.02 o
   7   9   2        6.59       13.16        8.74 <
   8   9   2        7.21        0.79       10.41 <
   9   9   2        5.78        3.39       26.25 <
 -10  10   2       14.15        0.00       21.64 <
  -9  10   2       -0.53        0.32       12.28 <
  -8  10   2        2.05        1.51        6.87 <
  -7  10   2        9.17        5.17        6.85 <
  -6  10   2        3.56        6.03        4.34 <
  -5  10   2      143.72      156.45        8.22 o
  -4  10   2       98.34      111.85        6.87 o
  -3  10   2        3.20        0.38        3.84 <
  -2  10   2       21.45       21.85        3.77 o
  -1  10   2       14.59       10.56        3.72 o
   0  10   2       25.99       31.18        3.70 o
   1  10   2        2.31        6.94        3.27 <
   2  10   2      147.02      168.88        6.75 o
   3  10   2        0.18        2.17        4.79 <
   4  10   2        3.38        7.16        6.48 <
   5  10   2        2.22        0.00        5.80 <
   6  10   2        3.11        5.07        7.90 <
   7  10   2        2.85        6.06       15.02 <
   8  10   2       17.98        0.50       16.55 <
  -9  11   2       -3.83        0.05       23.78 <
  -8  11   2       10.68        6.75       10.89 <
  -7  11   2       24.92       25.30        7.28 o
  -6  11   2        4.09        0.26        6.09 <
  -5  11   2        8.63        8.47        4.82 <
  -4  11   2       38.89       50.01        4.89 o
  -3  11   2      110.80      116.24        8.85 o
  -2  11   2       15.66       21.84        4.98 o
  -1  11   2      139.36      131.61        7.96 o
   0  11   2       27.59       34.60        4.29 o
   1  11   2       54.55       65.55        5.07 o
   2  11   2       -1.33        0.07        4.86 <
   3  11   2        9.52       22.31        6.03 <
   4  11   2       14.33       16.16        5.45 <
   5  11   2       29.01       37.77        8.01 o
   6  11   2       -1.87        3.45       15.57 <
   7  11   2       -3.83        0.41       32.45 <
  -7  12   2       -2.58        1.33       11.00 <
  -6  12   2       21.27       24.92        9.75 <
  -5  12   2       12.28       13.78        6.53 <
  -4  12   2       35.86       34.85        6.02 o
  -3  12   2       75.91       78.98        7.21 o
  -2  12   2        5.34       11.20        5.52 <
  -1  12   2        5.43        5.51        7.69 <
   0  12   2       10.32       12.56        6.23 <
   1  12   2       15.04       10.67        5.82 <
   2  12   2        4.89        4.61        5.43 <
   3  12   2       15.66       13.61        6.59 <
   4  12   2       46.54       36.53        9.43 o
   5  12   2       -1.60        1.12       14.20 <
   6  12   2       19.58       12.04       18.44 <
  -6  13   2      -11.66        0.26       13.10 <
  -5  13   2       -1.96        0.22       11.76 <
  -4  13   2       18.60        7.38       11.66 <
  -3  13   2        0.27        1.24        8.83 <
  -2  13   2        6.41        1.91        7.07 <
  -1  13   2        3.83        3.44       16.07 <
   0  13   2        2.40        2.95       15.36 <
   1  13   2       31.86       30.45       12.12 <
   2  13   2        9.70        1.26       11.36 <
   3  13   2       -3.65        1.06       20.66 <
   4  13   2      -14.51        1.07       12.51 <
  -3  14   2        2.31        0.08       12.33 <
  -2  14   2       -9.88        0.00       11.62 <
  -1  14   2        2.58        4.50       14.36 <
   0  14   2        6.32        2.53       17.42 <
   1  14   2       17.98       12.89       10.54 <
 -14   1   3        5.52       15.34       22.89 <
 -13   1   3       30.44       26.15       14.17 <
 -12   1   3       37.02       51.83        5.96 o
 -11   1   3       23.14       38.37        4.93 o
 -10   1   3      308.54      293.01       12.12 o
  -9   1   3      595.81      582.74       17.12 o
  -8   1   3     1511.20     1444.22       33.94 o
  -7   1   3      779.67      820.52       16.21 o
  -6   1   3      962.37     1031.06       22.03 o
  -5   1   3     2479.71     2669.18       53.68 o
  -4   1   3      953.83      994.95       16.64 o
  -3   1   3     3557.69     3654.34       66.83 o
  -1   1   3     2637.41     2846.30       55.53 o
   1   1   3     7515.31     8603.34      297.77 o
   2   1   3      668.52      669.31       16.61 o
   3   1   3     1884.61     1874.77       44.53 o
   4   1   3        2.49        4.29        2.95 <
   5   1   3     1360.35     1231.09       33.30 o
   6   1   3      150.49      162.51        6.67 o
   7   1   3       56.42       50.44        4.63 o
   8   1   3        6.59        7.70        4.00 <
   9   1   3      113.29      121.07        6.53 o
  10   1   3      -17.44        2.86       16.96 <
  11   1   3       37.20       45.89       23.99 <
 -13   2   3       51.97       52.98       14.97 o
 -12   2   3       28.03       31.40       16.43 <
 -11   2   3       19.93       23.76        3.29 o
 -10   2   3      407.95      404.02       15.40 o
  -9   2   3       68.35       52.12        4.34 o
  -8   2   3      438.03      457.63       11.87 o
  -7   2   3       37.56       33.48        2.79 o
  -6   2   3       30.88       33.91        3.67 o
  -5   2   3     1152.73     1116.20       21.66 o
  -4   2   3       90.33      109.95        2.76 o
  -3   2   3     1416.60     1561.04       25.26 o
  -2   2   3      626.16      710.30       10.61 o
  -1   2   3      451.20      474.09        8.28 o
   0   2   3     2867.63     2987.08       58.54 o
   1   2   3     1208.35     1258.45       26.43 o
   2   2   3      475.76      470.34       13.81 o
   3   2   3      353.48      374.07       10.48 o
   4   2   3      945.55      939.01       25.99 o
   5   2   3        5.70        6.36        2.67 <
   6   2   3       29.19       21.86        4.56 o
   7   2   3       35.33       35.61        4.75 o
   8   2   3       -4.81        0.99        5.05 <
   9   2   3       34.44       21.63        8.42 o
  10   2   3        9.97        6.73       11.37 <
  11   2   3       20.20       16.81       24.90 <
 -13   3   3       16.82        0.93       11.59 <
 -12   3   3       -4.00        0.19       18.24 <
 -11   3   3       21.27       27.76        3.17 o
 -10   3   3       -1.25        2.11        2.79 <
  -9   3   3       28.74       25.03        2.87 o
  -8   3   3        1.16        0.02        1.64 <
  -7   3   3       37.02       48.31        2.49 o
  -6   3   3      425.39      378.21       10.48 o
  -5   3   3      168.38      169.04        4.20 o
  -4   3   3      738.47      695.60       12.67 o
  -3   3   3        1.51        0.08        2.30 <
  -2   3   3      273.12      320.88        5.36 o
  -1   3   3     1879.54     1974.75       32.75 o
   0   3   3     2758.88     2836.32       45.74 o
   1   3   3      812.24      811.03       16.11 o
   2   3   3      224.17      204.80        6.09 o
   3   3   3     1123.90     1009.94       24.72 o
   4   3   3      768.72      722.51       19.67 o
   5   3   3       21.36       15.53        5.41 o
   6   3   3       32.04       29.49        4.57 o
   7   3   3      310.59      337.31       18.17 o
   8   3   3        3.20        5.47        3.77 <
   9   3   3        8.19       12.54       19.12 <
  10   3   3       41.65       22.50       31.34 <
  11   3   3        2.05        0.21       28.74 <
 -13   4   3       -3.74        4.82       17.62 <
 -12   4   3        7.30        6.47       15.11 <
 -11   4   3       18.33       32.06        8.19 <
 -10   4   3      101.01      112.69        9.97 o
  -9   4   3       10.32       27.41        5.64 <
  -8   4   3      141.77      153.71        8.28 o
  -7   4   3       25.45       28.57        3.04 o
  -6   4   3        6.14        9.29        2.10 <
  -5   4   3      407.32      351.29        8.15 o
  -4   4   3      336.40      263.48        7.46 o
  -3   4   3        0.98        0.08        1.28 <
  -2   4   3       16.20       41.74        1.78 o
  -1   4   3     4151.28     4388.78       75.00 o
   0   4   3       19.04       14.99        1.78 o
   1   4   3      103.23      109.31        3.68 o
   2   4   3      434.91      409.86        9.72 o
   3   4   3      354.02      321.35       10.06 o
   4   4   3       53.57       54.43        4.65 o
   5   4   3      234.85      216.91       12.17 o
   6   4   3       44.67       36.68        7.28 o
   7   4   3      199.26      207.91       10.87 o
   8   4   3       27.59       55.01        5.34 o
   9   4   3       54.55       64.39       20.47 <
  10   4   3       36.67       28.88       13.47 <
  11   4   3       17.62        9.94       14.01 <
 -13   5   3        0.89        0.06       20.82 <
 -12   5   3       -1.25        2.56       13.26 <
 -11   5   3       13.62       16.63        7.96 <
 -10   5   3       98.96      107.16        8.72 o
  -9   5   3        0.00        0.06        2.46 <
  -8   5   3      271.25      274.41       11.14 o
  -7   5   3      100.21       90.13        6.03 o
  -6   5   3      321.18      299.72        7.33 o
  -5   5   3      155.29      143.25        4.56 o
  -4   5   3      105.01       98.33        3.49 o
  -3   5   3      131.09      126.17        3.92 o
  -2   5   3       11.30        7.03        2.05 o
  -1   5   3      473.80      498.29        8.65 o
   0   5   3     1044.43     1059.03       17.30 o
   1   5   3      530.04      487.96       10.95 o
   2   5   3      289.67      252.27        7.65 o
   3   5   3      558.79      541.89       13.44 o
   4   5   3       47.70       33.00        4.27 o
   5   5   3       73.95       95.89        5.34 o
   6   5   3       51.97       42.02        8.33 o
   7   5   3       19.04       18.08        7.88 <
   8   5   3        9.97        5.63       14.63 <
   9   5   3        6.32       11.77       18.85 <
  10   5   3       -6.76        4.60       13.87 <
 -12   6   3       10.06        4.02        9.52 <
 -11   6   3        6.76       15.74        6.89 <
 -10   6   3       -2.49        4.39       15.79 <
  -9   6   3        3.47        0.06        4.02 <
  -8   6   3       17.89       16.14        4.47 o
  -7   6   3      157.34      176.41        6.85 o
  -6   6   3       10.77       15.33        3.38 o
  -5   6   3       24.74       28.88        2.31 o
  -4   6   3       17.98       22.70        2.81 o
  -3   6   3      270.72      236.36        6.85 o
  -2   6   3      295.01      281.42        7.62 o
  -1   6   3        7.30        8.83        1.78 o
   0   6   3       25.45       22.60        2.42 o
   1   6   3        3.92        6.27        2.35 <
   2   6   3      118.45      110.95        4.33 o
   3   6   3       11.04       13.25        2.53 o
   4   6   3       -2.14        0.32        2.47 <
   5   6   3       65.77       69.92        5.30 o
   6   6   3      230.94      248.45       10.50 o
   7   6   3       26.52       22.43       10.70 <
   8   6   3       18.15       25.60       12.82 <
   9   6   3       10.68        2.24       24.38 <
  10   6   3      -14.24        0.39       12.48 <
 -12   7   3       16.91       12.49       19.26 <
 -11   7   3        2.76        1.14       11.78 <
 -10   7   3       -1.16        3.18        9.02 <
  -9   7   3        1.51        0.75        4.65 <
  -8   7   3      489.73      464.95       18.69 o
  -7   7   3       -2.31        0.33        3.15 <
  -6   7   3     1069.43     1015.97       29.31 o
  -5   7   3       72.44       81.17        3.38 o
  -4   7   3      266.45      243.69        7.40 o
  -3   7   3     1154.78     1080.38       23.42 o
  -2   7   3      471.58      464.00       10.98 o
  -1   7   3       62.56       70.92        3.03 o
   0   7   3       23.76       22.29        2.90 o
   1   7   3       14.42       17.94        2.79 o
   2   7   3      399.94      349.91       10.87 o
   3   7   3      104.92      115.89        4.75 o
   4   7   3       92.82      103.19        4.86 o
   5   7   3      144.88      137.57       10.11 o
   6   7   3      148.44      137.68       10.54 o
   7   7   3       61.58       57.73       19.19 o
   8   7   3       16.11       17.39       12.28 <
   9   7   3       15.04       21.18       18.96 <
 -11   8   3      -14.06        0.14        8.67 <
 -10   8   3       -3.56        0.71        5.38 <
  -9   8   3       70.48       69.43        7.40 o
  -8   8   3       17.80       34.27        8.17 <
  -7   8   3       25.90       24.64        4.24 o
  -6   8   3        3.83        3.09        2.87 <
  -5   8   3      145.24      138.17        6.59 o
  -4   8   3       58.82       62.63        5.02 o
  -3   8   3       28.92       31.28        4.06 o
  -2   8   3       18.87       16.40        3.04 o
  -1   8   3     1002.78      941.20       21.04 o
   0   8   3      128.24      127.34        5.62 o
   1   8   3      200.41      180.53        7.72 o
   2   8   3       49.66       51.59        4.27 o
   3   8   3      200.59      194.63        8.74 o
   4   8   3      527.55      559.86       21.23 o
   5   8   3       86.77       80.17        9.15 o
   6   8   3       -4.63        0.79        8.60 <
   7   8   3       45.03       46.54        8.17 o
   8   8   3       16.29        8.79       13.69 <
   9   8   3      -12.73        3.72       17.37 <
 -11   9   3      -10.86        0.01       38.94 <
 -10   9   3       19.40       16.64       11.41 <
  -9   9   3        4.98        2.18        8.61 <
  -8   9   3       -0.53        0.70        4.73 <
  -7   9   3       -4.89        0.00        4.11 <
  -6   9   3      300.44      283.64       10.95 o
  -5   9   3      155.03      161.76        7.10 o
  -4   9   3      243.84      243.42        9.47 o
  -3   9   3      291.81      280.18       10.11 o
  -2   9   3       15.48       18.15        3.42 o
  -1   9   3      403.94      403.43       10.73 o
   0   9   3        0.44        0.61        5.64 <
   1   9   3       31.95       27.59        4.79 o
   2   9   3       19.04       18.86        4.73 o
   3   9   3       16.20       21.22        3.67 o
   4   9   3      116.14      116.06        7.46 o
   5   9   3       26.43       26.29        8.74 o
   6   9   3        7.65        4.62        7.12 <
   7   9   3        7.30        0.65       10.41 <
   8   9   3        4.09        8.03       14.68 <
 -10  10   3       20.56        7.25       13.14 <
  -9  10   3        1.33        0.03       14.51 <
  -8  10   3       45.48       45.87        7.56 o
  -7  10   3       44.85       44.36        7.39 o
  -6  10   3       51.79       66.09        6.48 o
  -5  10   3       -3.56        0.01        5.71 <
  -4  10   3       25.45       28.95        4.27 o
  -3  10   3       86.95       81.54        6.28 o
  -2  10   3      148.62      132.75        7.51 o
  -1  10   3       74.22       60.73        5.75 o
   0  10   3        7.83       13.51        3.77 <
   1  10   3      302.67      287.66       13.06 o
   2  10   3      358.29      340.73       14.99 o
   3  10   3       53.49       56.26        5.75 o
   4  10   3       31.95       28.19        8.35 o
   5  10   3       89.71       97.19        7.88 o
   6  10   3       22.96       25.31       10.61 <
   7  10   3       15.13       11.06       12.35 <
  -9  11   3       23.49        7.55       30.61 <
  -8  11   3       -4.54        1.43        8.56 <
  -7  11   3        4.54        2.66        5.75 <
  -6  11   3       34.26       33.89        5.41 o
  -5  11   3        7.12        5.28        5.09 <
  -4  11   3       -1.33        4.86        6.55 <
  -3  11   3        4.27       13.70        5.64 <
  -2  11   3       12.28        7.56        4.97 <
  -1  11   3       12.46       16.90        5.02 <
   0  11   3       25.63       28.02        4.40 o
   1  11   3       29.99       27.43        5.80 o
   2  11   3       10.32        7.42        6.35 <
   3  11   3        5.25        3.67        4.73 <
   4  11   3       34.26       46.60        8.37 o
   5  11   3        0.98       10.18        7.92 <
   6  11   3       -0.27        0.60       12.65 <
  -8  12   3        5.34        4.63       17.87 <
  -7  12   3        2.67        3.81        9.15 <
  -6  12   3       13.44       32.61       10.86 <
  -5  12   3       -1.87        0.00        4.84 <
  -4  12   3        5.34       10.75        5.91 <
  -3  12   3       -5.78        1.48        5.89 <
  -2  12   3        2.94        0.10        5.29 <
  -1  12   3        6.85        6.35        7.92 <
   0  12   3       38.09       51.05        5.96 o
   1  12   3        5.87        4.34        5.64 <
   2  12   3       -3.03        0.50        8.85 <
   3  12   3       17.80       21.64        8.21 <
   4  12   3        3.11        3.07       13.10 <
   5  12   3      -21.98        0.95       22.59 <
  -6  13   3       22.43       10.20       11.75 <
  -5  13   3        6.76       16.43       14.49 <
  -4  13   3       40.05       47.15        8.60 o
  -3  13   3       98.69       98.74       13.54 o
  -2  13   3       14.06        0.59       13.03 <
  -1  13   3       17.98        6.86       14.17 <
   0  13   3       10.59        1.94        6.76 <
   1  13   3       -2.67        0.11        6.21 <
   2  13   3       16.11       10.73       10.68 <
   3  13   3       -9.70        3.04       16.21 <
  -3  14   3       10.32        5.52        9.74 <
  -2  14   3       -0.18        1.92       14.58 <
  -1  14   3        7.30        1.48       12.37 <
   0  14   3       21.98       16.28       14.38 <
   1  14   3       21.45        2.64       12.49 <
 -14   0   4       16.37       21.12       31.33 <
 -13   0   4       62.12       38.64        9.79 o
 -12   0   4       54.29       63.90        5.52 o
 -11   0   4      110.35      101.14        7.12 o
 -10   0   4      417.91      436.47       14.06 o
  -9   0   4      235.48      226.47        8.37 o
  -8   0   4      850.42      850.85       17.09 o
  -7   0   4     1112.42     1072.05       20.65 o
  -6   0   4       20.29       18.03        1.25 o
  -5   0   4     2772.86     2932.59       40.58 o
  -4   0   4     4021.61     4094.50       75.29 o
  -3   0   4     3673.47     3869.47       69.59 o
  -2   0   4     1678.42     1767.29       30.61 o
  -1   0   4      892.96      855.91       16.55 o
   0   0   4      353.13      378.75        7.83 o
   1   0   4      242.95      227.28        6.59 o
   2   0   4     2586.15     2583.36       58.91 o
   3   0   4       23.32       26.94        4.81 o
   4   0   4       17.26       16.85        2.85 o
   5   0   4      113.73      134.23        5.16 o
   6   0   4       32.75       33.75        3.03 o
   7   0   4       23.67       27.79        4.09 o
   8   0   4      180.30      169.10        7.65 o
   9   0   4        8.01        6.21        3.92 <
  10   0   4        8.01       16.45       18.33 <
  11   0   4        2.49       14.26       14.24 <
 -14   1   4       11.84        3.31       27.66 <
 -13   1   4       -1.78        0.01       12.51 <
 -12   1   4       66.92       70.26        6.67 o
 -11   1   4       22.87       28.42        4.66 o
 -10   1   4       48.15       42.50        4.73 o
  -9   1   4       21.71       31.60        2.62 o
  -8   1   4      494.71      501.77       14.08 o
  -7   1   4      270.27      256.61        8.86 o
  -6   1   4     1655.90     1629.03       29.01 o
  -5   1   4     1661.60     1672.34       28.35 o
  -4   1   4       11.48       19.48        0.98 o
  -3   1   4      361.76      394.91        6.69 o
  -2   1   4      358.64      419.65        7.28 o
  -1   1   4     1185.66     1237.90       31.09 o
   0   1   4     1218.85     1425.80       26.50 o
   1   1   4      173.27      146.97        6.85 o
   2   1   4       -2.31        0.26        3.99 <
   3   1   4      857.18      837.68       20.86 o
   4   1   4       10.95       13.04        2.97 o
   5   1   4       92.46       82.94        4.50 o
   6   1   4        8.28        6.02        3.20 <
   7   1   4        5.43        7.20        2.72 <
   8   1   4        7.30        6.54        2.53 <
   9   1   4       34.35       33.46        8.24 o
  10   1   4       21.27        3.48       16.41 <
  11   1   4        2.85        4.88       16.37 <
 -14   2   4        8.72        0.00       24.79 <
 -13   2   4        6.76       17.55       10.52 <
 -12   2   4       30.26       36.03        6.28 o
 -11   2   4       -4.89        0.17        3.58 <
 -10   2   4       44.32       49.81        4.11 o
  -9   2   4      102.16      102.37        4.97 o
  -8   2   4       18.78       22.58        4.79 o
  -7   2   4       32.04       39.78        3.01 o
  -6   2   4       35.33       26.94        3.10 o
  -5   2   4     1743.29     1673.61       27.85 o
  -4   2   4      169.35      157.48        3.74 o
  -3   2   4     1843.14     1925.78       28.03 o
  -2   2   4     1323.33     1481.92       24.05 o
  -1   2   4     1293.25     1301.46       24.97 o
   0   2   4       77.69       88.93        3.20 o
   1   2   4       34.89       36.52        1.87 o
   2   2   4      471.13      415.02       13.60 o
   3   2   4        2.31        4.40        3.67 <
   4   2   4      249.27      267.51        9.11 o
   5   2   4      286.11      276.25       10.50 o
   6   2   4      224.17      248.75        8.67 o
   7   2   4        8.37        0.12        5.46 <
   8   2   4       30.70       33.89        5.23 o
   9   2   4       11.84       24.05        9.36 <
  10   2   4       -2.22        3.13       19.28 <
 -14   3   4       14.06       10.38       17.69 <
 -13   3   4       -6.59        1.72       11.71 <
 -12   3   4       43.96       43.39       10.13 o
 -11   3   4       15.57       12.96        3.83 o
 -10   3   4      509.58      468.60       17.32 o
  -9   3   4       26.34       30.81        2.79 o
  -8   3   4      132.16      113.53        5.38 o
  -7   3   4      322.60      305.38        8.53 o
  -6   3   4       -0.89        0.52        1.58 <
  -5   3   4      219.64      213.65        4.93 o
  -4   3   4     1102.98      996.76       17.89 o
  -3   3   4       73.69       88.31        2.51 o
  -2   3   4     3462.11     3901.34       62.76 o
  -1   3   4      116.85       76.41        3.56 o
   0   3   4     3889.55     4241.07       69.31 o
   1   3   4        5.87        7.03        1.64 o
   2   3   4      221.68      240.95        6.96 o
   3   3   4     1545.46     1327.67       42.43 o
   4   3   4      282.11      298.13        9.63 o
   5   3   4      112.93      104.06        6.44 o
   6   3   4      311.74      269.63       14.04 o
   7   3   4       67.19       82.16        7.23 o
   8   3   4       55.98       47.38        9.49 o
   9   3   4       14.59        7.32       10.87 <
  10   3   4       12.73       40.45       27.02 <
 -13   4   4       -3.74        2.63       22.57 <
 -12   4   4        7.92        8.23       13.69 <
 -11   4   4        0.36        1.65        3.56 <
 -10   4   4       49.39       61.78        4.97 o
  -9   4   4      439.89      414.55       11.57 o
  -8   4   4      198.37      195.09        5.78 o
  -7   4   4        7.30        3.87        1.44 o
  -6   4   4      645.20      643.91       13.94 o
  -5   4   4      850.60      844.36       17.64 o
  -4   4   4      113.38      113.99        3.22 o
  -3   4   4      530.67      513.84        9.59 o
  -2   4   4      112.67      102.92        3.03 o
  -1   4   4      259.33      250.25        5.16 o
   0   4   4      303.47      302.07        6.59 o
   1   4   4       56.51       62.18        3.67 o
   2   4   4      158.68      171.30        5.25 o
   3   4   4       46.28       50.30        3.84 o
   4   4   4      835.56      791.49       20.93 o
   5   4   4      163.30      168.13        9.42 o
   6   4   4       44.50       55.63        7.60 o
   7   4   4       16.37       25.29        7.08 <
   8   4   4        2.85        1.91        5.09 <
   9   4   4        7.21        0.89       15.29 <
  10   4   4      -17.09        2.16       12.87 <
 -13   5   4        4.98        0.59       12.78 <
 -12   5   4       13.53        0.38       10.43 <
 -11   5   4        1.16       10.03       10.31 <
 -10   5   4        3.03        2.03        5.34 <
  -9   5   4       29.81       27.01        4.82 o
  -8   5   4      206.29      184.80       10.52 o
  -7   5   4      130.38      140.34        4.29 o
  -6   5   4      156.01      150.20        4.98 o
  -5   5   4       83.03       78.80        3.47 o
  -4   5   4      371.99      403.24        7.10 o
  -3   5   4      156.72      166.11        3.77 o
  -2   5   4      130.73      145.44        3.49 o
  -1   5   4      622.51      598.07       11.55 o
   0   5   4      349.12      373.79        7.48 o
   1   5   4      325.54      318.51        8.54 o
   2   5   4      767.03      785.07       17.18 o
   3   5   4       10.06       12.31        2.67 o
   4   5   4      808.24      819.10       23.49 o
   5   5   4      216.08      210.51       12.57 o
   6   5   4      245.00      251.89       13.72 o
   7   5   4       17.26       19.69        9.18 <
   8   5   4       65.68       63.73       22.05 <
   9   5   4        0.71       13.10       14.70 <
  10   5   4        8.37       10.41       15.72 <
 -13   6   4       -8.10        3.52       20.15 <
 -12   6   4        9.61        3.19       10.07 <
 -11   6   4       39.87       35.91        7.10 o
 -10   6   4       28.48       38.21        7.56 o
  -9   6   4       71.55       69.49        5.38 o
  -8   6   4       58.56       56.92        5.14 o
  -7   6   4     1189.75     1146.37       29.30 o
  -6   6   4      150.75      149.64        4.93 o
  -5   6   4       61.05       65.71        3.24 o
  -4   6   4      293.77      321.26        8.13 o
  -3   6   4     3123.13     3014.35       53.66 o
  -2   6   4      454.76      470.55        8.90 o
  -1   6   4      880.50      826.41       15.73 o
   0   6   4        0.71        3.76        2.60 <
   1   6   4      367.54      375.75        9.08 o
   2   6   4      326.07      325.00        9.54 o
   3   6   4      558.34      553.15       14.13 o
   4   6   4       64.79       60.68        5.66 o
   5   6   4       48.59       52.98        5.96 o
   6   6   4       -2.40        0.07        9.27 <
   7   6   4      157.16      143.69       14.65 o
   8   6   4       33.55       19.79       15.98 <
   9   6   4       -4.45        4.37       15.34 <
 -12   7   4       -9.61        2.75       20.45 <
 -11   7   4       12.28        3.95        6.92 <
 -10   7   4       70.13       77.84        9.86 o
  -9   7   4       19.49       26.47        5.80 o
  -8   7   4       -1.51        1.50        4.27 <
  -7   7   4        3.83        8.15        2.55 <
  -6   7   4      110.89      131.86        5.04 o
  -5   7   4        2.94        3.49        1.26 <
  -4   7   4      218.92      218.50        6.43 o
  -3   7   4        3.74        1.45        2.22 <
  -2   7   4      121.74      128.78        3.93 o
  -1   7   4      474.51      429.18        9.18 o
   0   7   4      320.91      318.21        8.67 o
   1   7   4      172.74      172.11        5.89 o
   2   7   4       12.10       15.05        3.49 o
   3   7   4       15.31       17.67        3.04 o
   4   7   4       11.30       16.58        4.61 <
   5   7   4       21.89       28.63        4.49 o
   6   7   4        6.59        0.68        5.77 <
   7   7   4        8.37        2.79       15.00 <
   8   7   4        9.52        0.71       15.65 <
   9   7   4       12.19        1.64       12.60 <
 -12   8   4        2.40        4.41       19.44 <
 -11   8   4        9.52       10.63        8.97 <
 -10   8   4        8.63       11.76        5.09 <
  -9   8   4       58.56       57.93        7.90 o
  -8   8   4       11.04       21.95        3.76 <
  -7   8   4      123.79      128.85        6.53 o
  -6   8   4       79.83       78.35        4.50 o
  -5   8   4      404.48      390.04       10.47 o
  -4   8   4      612.36      576.96       16.00 o
  -3   8   4      195.07      191.02        8.08 o
  -2   8   4      294.92      281.00        8.49 o
  -1   8   4      461.34      418.49       11.36 o
   0   8   4      176.92      186.57        6.60 o
   1   8   4       71.82       72.44        4.02 o
   2   8   4       34.44       40.20        3.88 o
   3   8   4        4.63        5.83        3.42 <
   4   8   4       11.30       15.80        3.60 o
   5   8   4       70.39       80.40        9.18 o
   6   8   4       36.13       40.98        8.90 o
   7   8   4        1.87       10.10       20.24 <
   8   8   4       31.15        9.82       15.59 <
 -11   9   4       20.47        4.49       16.34 <
 -10   9   4       30.35       18.75       21.89 <
  -9   9   4        9.26        1.23        6.03 <
  -8   9   4      102.70      107.11        8.10 o
  -7   9   4        9.61       17.44        4.34 <
  -6   9   4       -1.78        0.02        5.71 <
  -5   9   4       12.99       14.06        3.33 o
  -4   9   4       18.42       15.31        3.83 o
  -3   9   4        2.22        0.01        4.49 <
  -2   9   4        7.39       15.66        2.90 <
  -1   9   4        4.36        1.46        2.85 <
   0   9   4      108.30      101.13        6.18 o
   1   9   4       -1.78        7.35        3.17 <
   2   9   4       78.94       91.95        5.23 o
   3   9   4       84.99       92.72        5.94 o
   4   9   4      157.07      141.65        9.68 o
   5   9   4        8.01       14.59        7.71 <
   6   9   4       28.92       29.55       10.11 <
   7   9   4       -5.16        0.01       15.65 <
   8   9   4       77.87       22.92       33.80 <
 -10  10   4       -8.54        0.16       20.40 <
  -9  10   4        9.52       10.53        8.33 <
  -8  10   4       11.48       17.63        7.08 <
  -7  10   4        4.63        2.72        5.18 <
  -6  10   4       24.65       35.01        4.89 o
  -5  10   4        4.45        1.09        4.11 <
  -4  10   4       63.10       54.46        5.29 o
  -3  10   4       83.74       85.66        5.16 o
  -2  10   4       68.08       75.15        5.52 o
  -1  10   4       27.32       31.14        4.08 o
   0  10   4       31.68       45.86        4.18 o
   1  10   4       32.04       33.49        4.02 o
   2  10   4        8.01       10.81        4.15 <
   3  10   4        8.19        8.44        5.86 <
   4  10   4        1.16        9.10       11.62 <
   5  10   4       -5.43        3.52       17.44 <
   6  10   4       -6.67        1.22       17.00 <
   7  10   4       -2.85        0.03        7.67 <
  -9  11   4       26.70       25.95       19.29 <
  -8  11   4        1.78        4.40       13.97 <
  -7  11   4       18.33        8.29        7.12 <
  -6  11   4       33.64       39.13        6.85 o
  -5  11   4       17.44       20.66        4.84 o
  -4  11   4        0.00        0.41       12.01 <
  -3  11   4       -0.27        0.15        5.52 <
  -2  11   4        5.25        6.50        4.11 <
  -1  11   4       -4.45        1.11        6.32 <
   0  11   4        4.98       11.56        4.36 <
   1  11   4        1.69        1.00        6.37 <
   2  11   4       75.11       91.15        7.03 o
   3  11   4       19.40       15.50        5.45 o
   4  11   4        2.94        6.18        4.79 <
   5  11   4        5.96        0.94        7.05 <
   6  11   4        9.43       13.68       14.92 <
  -8  12   4       -7.21        0.01       21.64 <
  -7  12   4        0.80        1.84        7.58 <
  -6  12   4        9.79        2.63        7.30 <
  -5  12   4      122.81      120.94       10.70 o
  -4  12   4       18.33       18.83        6.51 <
  -3  12   4       58.20       53.47        9.59 o
  -2  12   4       12.55        7.18        5.73 <
  -1  12   4      207.98      206.44       17.02 o
   0  12   4       19.58       42.02        5.98 o
   1  12   4       14.15       12.04        6.91 <
   2  12   4        4.18        0.75        8.86 <
   3  12   4       15.40        6.35       12.01 <
   4  12   4       -6.67        2.31       20.06 <
   5  12   4       15.04       10.52       16.27 <
  -6  13   4      -18.07        2.86       14.03 <
  -5  13   4       11.93        0.01        9.74 <
  -4  13   4       -9.26        0.00        8.99 <
  -3  13   4        0.44        4.39        9.82 <
  -2  13   4        9.08        3.89       10.25 <
  -1  13   4       19.49       14.58       10.66 <
   0  13   4       53.13       27.61        8.93 o
   1  13   4       -4.18        0.19       11.59 <
   2  13   4        9.17       10.11       13.46 <
   3  13   4        4.36       18.88       15.22 <
  -3  14   4       66.75       74.52       12.96 o
  -2  14   4       45.74       43.45       12.10 o
  -1  14   4        7.30        5.91       14.68 <
   0  14   4       10.06        4.74       11.05 <
 -14   1   5       52.77       31.40       23.44 <
 -13   1   5       -3.29        0.03        5.82 <
 -12   1   5       17.53       28.87        4.54 o
 -11   1   5        2.05        3.23        3.40 <
 -10   1   5      216.25      234.37        7.60 o
  -9   1   5      117.83      114.98        4.98 o
  -8   1   5      452.18      457.23       11.07 o
  -7   1   5      835.03      715.09       14.38 o
  -6   1   5     1414.28     1464.85       22.75 o
  -5   1   5      646.98      601.93       10.71 o
  -4   1   5     3436.12     3818.82       57.76 o
  -3   1   5     1163.32     1175.72       19.22 o
  -2   1   5     9158.49    10281.94      377.33 o
  -1   1   5      143.28      115.18        4.27 o
   0   1   5     1223.21     1335.45       25.99 o
   1   1   5     3438.53     3483.71       68.86 o
   2   1   5      412.13      420.51       12.14 o
   3   1   5     1910.42     1803.16       47.50 o
   4   1   5      262.80      282.32        9.26 o
   5   1   5       -1.42        0.20        4.40 <
   6   1   5       40.23       45.04        4.50 o
   7   1   5       -0.98        0.05        5.20 <
   8   1   5        2.67        5.38        5.18 <
   9   1   5       10.77        0.13       19.90 <
  10   1   5       -1.78        6.94       21.36 <
 -14   2   5       29.01       10.47       15.27 <
 -13   2   5       22.43       15.36        9.15 <
 -12   2   5       56.51       75.57        5.27 o
 -11   2   5      398.60      382.26       14.99 o
 -10   2   5       82.41       84.34        4.72 o
  -9   2   5      577.39      548.85       18.58 o
  -8   2   5       19.58       15.52        2.94 o
  -7   2   5      619.39      552.57       14.29 o
  -6   2   5      650.99      641.72       10.59 o
  -5   2   5     2036.70     1933.06       31.77 o
  -4   2   5     1560.59     1682.44       24.22 o
  -3   2   5      842.86      716.64       15.48 o
  -2   2   5        6.41       11.09        1.51 o
  -1   2   5       73.15      112.12        2.76 o
   0   2   5     1397.64     1344.99       29.49 o
   1   2   5       63.01       38.77        3.03 o
   2   2   5        8.81       16.24        2.06 o
   3   2   5      452.89      483.30       13.06 o
   4   2   5        9.08        9.19        3.56 <
   5   2   5       53.84       37.91        5.98 o
   6   2   5        1.33        2.02        3.54 <
   7   2   5       -3.11        0.91        6.14 <
   8   2   5       10.23        0.77        8.58 <
   9   2   5       66.75       42.09       18.48 o
  10   2   5        0.71        1.33       20.20 <
 -14   3   5      -12.01        6.54       16.32 <
 -13   3   5       17.35        4.51       23.05 <
 -12   3   5       -3.56        0.03        3.38 <
 -11   3   5        9.52        7.74        2.76 o
 -10   3   5        8.28        7.78        2.78 <
  -9   3   5      358.91      374.67       10.86 o
  -8   3   5      238.24      237.29        7.42 o
  -7   3   5     1002.96     1020.90       17.75 o
  -6   3   5      131.35      139.30        3.67 o
  -5   3   5      104.66       80.91        3.11 o
  -4   3   5     1398.53     1402.50       19.04 o
  -3   3   5        0.18        2.40        2.05 <
  -2   3   5       73.06       76.70        2.60 o
  -1   3   5     2557.94     2384.59       50.90 o
   0   3   5     1478.18     1494.73       28.66 o
   1   3   5       43.52       40.24        4.57 o
   2   3   5       55.71       64.79        4.66 o
   3   3   5       12.73        7.15        2.85 o
   4   3   5      102.43       96.74        6.07 o
   5   3   5      156.90      168.04        8.21 o
   6   3   5        5.43        0.49        6.28 <
   7   3   5        0.80        0.77        7.55 <
   8   3   5        7.12        5.46       14.51 <
   9   3   5       32.04        9.41       18.62 <
  10   3   5       16.11       11.05       33.78 <
 -14   4   5       -0.62        4.10       22.94 <
 -13   4   5       18.78       10.71       12.05 <
 -12   4   5       -7.12        3.49        7.67 <
 -11   4   5       38.36       38.67        3.38 o
 -10   4   5        4.63        4.43        2.53 <
  -9   4   5      698.78      675.24       16.78 o
  -8   4   5       27.32       20.60        2.79 o
  -7   4   5      133.05      120.95        4.00 o
  -6   4   5       18.33       11.67        1.78 o
  -5   4   5      261.64      259.37        5.62 o
  -4   4   5       75.56       73.94        2.67 o
  -3   4   5       69.86       46.87        2.87 o
  -2   4   5      669.76      641.35       10.87 o
  -1   4   5        7.12       27.66        1.78 o
   0   4   5      975.19      895.96       19.04 o
   1   4   5      370.57      400.92        9.15 o
   2   4   5        1.78        0.86        2.42 <
   3   4   5      442.39      467.60       17.26 o
   4   4   5        0.71        3.73        4.33 <
   5   4   5      253.10      244.87       11.04 o
   6   4   5        8.28        7.04        5.13 <
   7   4   5      104.30      105.38       15.15 o
   8   4   5       15.93       14.29       15.29 <
   9   4   5       43.43       30.29       23.46 <
  10   4   5        4.09        0.03       13.70 <
 -13   5   5        6.05       16.64       18.99 <
 -12   5   5       61.67       66.77        9.42 o
 -11   5   5       22.96       30.31        6.12 o
 -10   5   5       60.52       74.00        6.69 o
  -9   5   5       34.62       34.21        3.08 o
  -8   5   5      184.04      162.38        6.18 o
  -7   5   5      442.48      473.84       10.64 o
  -6   5   5      102.16       78.21        4.31 o
  -5   5   5      173.72      193.51        4.86 o
  -4   5   5     1149.26     1186.89       18.90 o
  -3   5   5      667.09      602.42       11.87 o
  -2   5   5     1326.18     1349.46       21.84 o
  -1   5   5      109.64      109.92        3.92 o
   0   5   5     2060.82     1930.16       38.82 o
   1   5   5       67.72       66.10        3.51 o
   2   5   5       11.75       14.58        2.10 o
   3   5   5      130.64      135.05        5.46 o
   4   5   5      784.21      738.53       22.69 o
   5   5   5        0.36        2.06       10.20 <
   6   5   5       65.50       68.54        7.24 o
   7   5   5       14.86       22.48        7.65 <
   8   5   5       -5.43        7.14       13.58 <
   9   5   5        0.36       12.21       12.28 <
 -13   6   5      -12.19        1.56       33.23 <
 -12   6   5       -5.25        2.33        8.72 <
 -11   6   5       12.46       13.13        5.87 <
 -10   6   5        0.89        1.60        5.71 <
  -9   6   5        2.76        3.87        3.72 <
  -8   6   5       79.56       75.81        5.64 o
  -7   6   5       43.25       43.03        3.51 o
  -6   6   5       17.18       14.59        2.37 o
  -5   6   5       73.78       62.73        3.33 o
  -4   6   5       25.90       29.80        3.04 o
  -3   6   5      100.12      108.75        4.09 o
  -2   6   5      254.17      242.60        6.07 o
  -1   6   5      258.08      242.03        6.43 o
   0   6   5        2.05        2.03        3.04 <
   1   6   5        5.43        9.22        2.97 <
   2   6   5       97.45      112.67        4.40 o
   3   6   5        4.72        0.12        2.26 <
   4   6   5       37.02       39.98        4.72 o
   5   6   5       93.09       85.29        7.58 o
   6   6   5       -7.03        0.84        6.10 <
   7   6   5       23.58       12.55       21.45 <
   8   6   5        6.67        2.93       20.52 <
   9   6   5      -13.62        3.85       21.38 <
 -13   7   5       -5.78        2.54       25.06 <
 -12   7   5       80.72       49.92       17.26 o
 -11   7   5       -2.94        2.58       12.30 <
 -10   7   5      146.04      150.40        9.06 o
  -9   7   5       13.26       18.43        4.24 o
  -8   7   5       90.77       97.60        5.14 o
  -7   7   5      111.24      116.56        4.50 o
  -6   7   5      324.65      318.46        8.97 o
  -5   7   5       58.29       68.70        3.81 o
  -4   7   5      297.59      335.62        8.17 o
  -3   7   5       21.89       23.44        3.04 o
  -2   7   5     3880.82     3631.11       71.12 o
  -1   7   5       73.33       85.25        3.67 o
   0   7   5      571.16      578.57       13.46 o
   1   7   5       36.58       34.77        4.29 o
   2   7   5     1419.27     1351.28       35.67 o
   3   7   5       15.93       14.85        3.58 o
   4   7   5      259.24      256.77       12.39 o
   5   7   5       11.93       10.98        5.27 <
   6   7   5      146.84      154.18       15.25 o
   7   7   5       34.00       23.94       17.23 <
   8   7   5        2.94       26.74       15.75 <
 -12   8   5        3.03        1.27       24.38 <
 -11   8   5        5.16        3.56        5.20 <
 -10   8   5        1.07        6.56        5.94 <
  -9   8   5      122.45      124.28        7.19 o
  -8   8   5        9.79       11.09        4.02 <
  -7   8   5       66.21       71.15        4.09 o
  -6   8   5      210.11      205.22        8.33 o
  -5   8   5      167.75      180.14        6.44 o
  -4   8   5        0.36        2.36        2.94 <
  -3   8   5      386.05      361.35        9.59 o
  -2   8   5       55.98       59.30        3.47 o
  -1   8   5       27.94       27.38        2.87 o
   0   8   5       19.22       20.79        3.77 o
   1   8   5      371.81      349.70       12.48 o
   2   8   5      102.25       97.11        5.89 o
   3   8   5       19.67       16.66        3.20 o
   4   8   5       11.30       12.15        6.10 <
   5   8   5       86.95       81.79        7.12 o
   6   8   5        8.37        8.40        7.90 <
   7   8   5       13.62       14.89       13.24 <
   8   8   5        8.28       17.88       15.24 <
 -11   9   5       34.08       24.98       21.39 <
 -10   9   5       28.66       26.68       10.57 <
  -9   9   5       13.97        7.12        5.07 <
  -8   9   5       31.86       36.14        4.49 o
  -7   9   5        0.44        0.11        5.84 <
  -6   9   5       23.14       26.31        3.63 o
  -5   9   5       38.00       39.74        3.33 o
  -4   9   5      295.10      277.56        9.33 o
  -3   9   5      203.88      201.77        7.81 o
  -2   9   5        9.79       10.02        2.78 o
  -1   9   5       69.15       75.34        5.07 o
   0   9   5      384.01      367.73       13.08 o
   1   9   5       25.90       27.07        3.92 o
   2   9   5        3.20       18.38        5.02 <
   3   9   5        1.60        0.23        3.92 <
   4   9   5       29.72       43.04        5.86 o
   5   9   5       -6.85        4.43        7.74 <
   6   9   5       -0.62        7.31       15.20 <
   7   9   5       -7.03        8.80       19.79 <
 -10  10   5      -10.15        1.01       28.99 <
  -9  10   5        9.52        7.33        7.88 <
  -8  10   5        2.85        5.32        5.78 <
  -7  10   5       98.34       98.92        7.37 o
  -6  10   5       16.37       12.36        4.86 o
  -5  10   5      202.37      196.17        9.81 o
  -4  10   5       26.43       31.17        3.92 o
  -3  10   5      214.56      197.14        7.78 o
  -2  10   5       10.95       21.54        4.97 <
  -1  10   5       99.58       87.83        6.34 o
   0  10   5       25.10       26.42        5.14 o
   1  10   5       12.28       12.16        4.93 <
   2  10   5        2.85        3.35        6.34 <
   3  10   5       57.40       50.99        6.89 o
   4  10   5        3.56        5.78        4.66 <
   5  10   5       35.42       28.89       13.17 <
   6  10   5       -1.60        0.10        7.55 <
  -9  11   5        7.83        9.46       10.80 <
  -8  11   5       -3.20        1.77       13.19 <
  -7  11   5        4.45        4.67        5.46 <
  -6  11   5        0.44        0.02        7.97 <
  -5  11   5       12.64       16.35        6.30 <
  -4  11   5       38.36       35.04        5.52 o
  -3  11   5       22.34       24.94        6.07 o
  -2  11   5        5.70        2.17        4.45 <
  -1  11   5        2.85        0.27        4.02 <
   0  11   5       63.99       66.62        5.52 o
   1  11   5       -2.31        0.82        7.12 <
   2  11   5       -1.96        0.79        8.61 <
   3  11   5        5.61        0.16        7.35 <
   4  11   5       11.66        3.71       10.31 <
   5  11   5       -3.38        2.02       17.62 <
  -8  12   5        6.76        1.26       13.28 <
  -7  12   5        3.38        0.85       11.80 <
  -6  12   5        1.96        0.01       10.07 <
  -5  12   5       -4.18        1.72        5.98 <
  -4  12   5        6.41       23.19        8.21 <
  -3  12   5       27.23       21.32        6.99 o
  -2  12   5       -2.76        4.28        7.83 <
  -1  12   5        0.98        1.13        6.78 <
   0  12   5        1.69        2.45        6.07 <
   1  12   5       -1.33        1.13        8.10 <
   2  12   5       -3.20        0.83       10.00 <
   3  12   5       16.46        0.38       12.33 <
   4  12   5       10.41        5.50       20.82 <
  -6  13   5        5.07       22.85       13.01 <
  -5  13   5       -0.98        0.46        8.72 <
  -4  13   5       33.02       24.02        9.54 o
  -3  13   5       56.33       55.44       12.89 o
  -2  13   5        0.89        5.69       12.78 <
  -1  13   5        2.40        6.38       11.28 <
   0  13   5        9.26       17.22        8.40 <
   1  13   5       52.51        5.77       26.64 <
   2  13   5       11.84       12.53       23.69 <
  -2  14   5        5.16        0.61       12.00 <
 -15   0   6       17.62       24.37       17.98 <
 -14   0   6        4.45        0.85       11.39 <
 -13   0   6      197.03      242.04       10.50 o
 -12   0   6       15.13       14.25        4.63 o
 -11   0   6      287.80      326.26       10.32 o
 -10   0   6      403.67      400.98       13.53 o
  -9   0   6     1100.31     1024.78       25.99 o
  -8   0   6     1550.27     1389.09       29.55 o
  -7   0   6      191.87      207.80        3.92 o
  -6   0   6     1594.76     1555.63       21.89 o
  -5   0   6      928.38     1085.29       14.95 o
  -3   0   6     3108.01     3589.11       45.21 o
  -2   0   6     3219.25     3366.16       56.42 o
  -1   0   6      854.69     1011.69       18.15 o
   0   0   6     1008.83     1051.20       23.67 o
   1   0   6       45.39       63.75        3.74 o
   2   0   6      917.88      803.26       21.89 o
   3   0   6     3293.47     3080.84       61.23 o
   4   0   6        7.65        5.00        1.96 o
   5   0   6        1.07        0.66        4.13 <
   6   0   6      115.51      112.80        4.81 o
   7   0   6      203.79      225.37        8.01 o
   8   0   6        4.81        9.00        4.81 <
   9   0   6       39.87       22.03       14.42 <
 -15   1   6      -34.26        0.09       32.98 <
 -14   1   6        7.21        8.67       16.61 <
 -13   1   6       -0.27        4.44        8.35 <
 -12   1   6       91.04       88.41        7.21 o
 -11   1   6      101.45      107.97        5.18 o
 -10   1   6       63.36       64.58        4.54 o
  -9   1   6      112.58      111.27        4.81 o
  -8   1   6      632.65      629.39       11.57 o
  -7   1   6        2.14        2.32        1.33 <
  -6   1   6       72.17       60.72        2.42 o
  -5   1   6       34.97       37.34        1.69 o
  -4   1   6      642.62      588.58       10.27 o
  -3   1   6       35.42       38.04        1.99 o
  -2   1   6      351.70      401.74        7.65 o
  -1   1   6     2042.31     1979.26       39.25 o
   0   1   6      475.58      427.72       10.63 o
   1   1   6      833.42      815.04       19.60 o
   2   1   6      269.65      304.38        7.30 o
   3   1   6      329.01      344.92        9.79 o
   4   1   6       28.74       33.90        3.40 o
   5   1   6        3.92        4.88        3.04 <
   6   1   6       13.70       13.97        2.90 o
   7   1   6        4.36        4.84        2.67 <
   8   1   6        4.45        1.39        4.65 <
   9   1   6       36.67        3.20       27.94 <
 -14   2   6        2.14        6.63       12.60 <
 -13   2   6        3.11        9.18        6.94 <
 -12   2   6       18.96       17.98        3.84 o
 -11   2   6      218.75      237.05        7.87 o
 -10   2   6        2.67        5.96        3.27 <
  -9   2   6      556.83      514.63       16.32 o
  -8   2   6      276.24      273.02        7.48 o
  -7   2   6      578.99      608.42        9.79 o
  -6   2   6     1617.28     1577.18       23.01 o
  -5   2   6      319.49      372.55        5.98 o
  -4   2   6      107.59      111.99        2.85 o
  -3   2   6     2756.48     2903.53       41.40 o
  -2   2   6     1473.82     1461.14       28.21 o
  -1   2   6      677.68      713.13       12.92 o
   0   2   6       80.72       78.58        3.22 o
   1   2   6     2154.62     2067.34       48.06 o
   2   2   6      223.73      245.79        7.48 o
   3   2   6       13.62       14.20        4.18 o
   4   2   6        3.11        3.75        6.03 <
   5   2   6      477.36      460.10       17.64 o
   6   2   6       12.46        6.34        3.60 o
   7   2   6       20.29       21.69        6.44 o
   8   2   6        7.48        2.56        5.46 <
   9   2   6       59.36       55.55       19.63 o
 -14   3   6       -5.78       16.63       17.82 <
 -13   3   6        3.38        5.59        9.97 <
 -12   3   6        9.61       15.55        3.20 o
 -11   3   6       80.63       91.61        4.89 o
 -10   3   6      701.18      680.13       22.60 o
  -9   3   6       43.43       52.88        3.47 o
  -8   3   6      389.17      385.46        9.59 o
  -7   3   6        2.94        1.45        2.05 <
  -6   3   6      118.01      118.06        3.33 o
  -5   3   6       64.97      100.85        2.69 o
  -4   3   6      157.87      249.37        4.00 o
  -3   3   6     2958.32     2945.15       47.01 o
  -2   3   6      151.64      162.68        4.11 o
  -1   3   6      153.25      181.71        4.38 o
   0   3   6      340.76      387.70        7.83 o
   1   3   6      104.12      101.86        3.77 o
   2   3   6      207.00      257.34        9.86 o
   3   3   6        7.39        6.29        3.27 <
   4   3   6      341.29      318.35       13.97 o
   5   3   6       49.84       51.99        5.29 o
   6   3   6        3.03        3.37        3.74 <
   7   3   6        2.14        1.70        7.32 <
   8   3   6       51.44       28.16       15.75 o
   9   3   6      -30.79        0.80       22.43 <
 -14   4   6       13.79        2.09       13.40 <
 -13   4   6       30.44       28.83        8.56 o
 -12   4   6        4.27        2.07        4.00 <
 -11   4   6        0.62        0.02        4.27 <
 -10   4   6       59.54       71.88        4.36 o
  -9   4   6        5.96        6.54        2.76 <
  -8   4   6       -0.89        0.16        2.22 <
  -7   4   6      217.32      201.71        5.70 o
  -6   4   6     1150.77     1100.90       19.93 o
  -5   4   6       23.94       18.77        2.10 o
  -4   4   6       32.84       38.70        2.31 o
  -3   4   6      286.20      269.99        5.70 o
  -2   4   6      765.88      790.97       13.06 o
  -1   4   6     1307.58     1146.69       24.38 o
   0   4   6      499.61      480.94       10.50 o
   1   4   6      303.91      299.38        7.97 o
   2   4   6       49.21       48.37        3.08 o
   3   4   6      106.08       93.07        5.36 o
   4   4   6       63.90       57.73        5.20 o
   5   4   6        2.14        5.94        2.78 <
   6   4   6       16.82       35.90        8.60 <
   7   4   6       12.73       20.39        7.12 <
   8   4   6       10.15        6.25       10.98 <
   9   4   6       13.53        0.04       22.23 <
 -14   5   6       35.33       23.51       19.53 <
 -13   5   6       16.02        3.73       13.24 <
 -12   5   6       31.41       23.40        8.29 o
 -11   5   6       17.44       20.99        4.02 o
 -10   5   6       -0.18        0.02        4.82 <
  -9   5   6       11.21       11.37        2.24 o
  -8   5   6       11.04       15.43        2.17 o
  -7   5   6        2.76        9.74        6.69 <
  -6   5   6       96.29      104.87        3.74 o
  -5   5   6      382.58      395.50        8.33 o
  -4   5   6     1465.10     1293.45       24.06 o
  -3   5   6       72.17       63.87        3.04 o
  -2   5   6      616.72      660.78       11.76 o
  -1   5   6      677.24      693.48       13.53 o
   0   5   6       91.40      121.09        4.29 o
   1   5   6       27.59       28.02        3.44 o
   2   5   6      391.13      416.23       10.71 o
   3   5   6        8.19       10.19        2.83 <
   4   5   6      201.21      178.65        7.92 o
   5   5   6        3.47        1.02        8.21 <
   6   5   6       28.30       19.22        8.49 o
   7   5   6        8.19        4.30       10.54 <
   8   5   6       47.17       34.11       19.15 <
   9   5   6        3.11        2.04       13.31 <
 -13   6   6        4.72       11.76       18.92 <
 -12   6   6        5.70        4.13        6.53 <
 -11   6   6      151.73      147.28       11.34 o
 -10   6   6        5.87        9.86        4.29 <
  -9   6   6       70.66       66.05        3.84 o
  -8   6   6      418.00      412.93       11.96 o
  -7   6   6      247.13      229.84        7.81 o
  -6   6   6        3.20        2.50        2.24 <
  -5   6   6      256.92      283.19        6.69 o
  -4   6   6        1.33        0.41        3.92 <
  -3   6   6      645.20      683.07       12.33 o
  -2   6   6       31.15       23.68        2.78 o
  -1   6   6     1736.88     1688.41       34.44 o
   0   6   6        7.65       10.48        2.76 <
   1   6   6      727.17      715.83       18.62 o
   2   6   6       98.60       96.77        4.50 o
   3   6   6      589.76      528.65       19.22 o
   4   6   6        5.25        6.74        3.54 <
   5   6   6      155.92      161.58       10.63 o
   6   6   6        7.12       14.45        8.67 <
   7   6   6       22.78       16.73       16.84 <
   8   6   6       -7.48        0.00       21.25 <
 -13   7   6       -1.78        0.27       37.40 <
 -12   7   6       -6.67        0.38       13.87 <
 -11   7   6       17.80       18.11        6.16 <
 -10   7   6       67.99       55.22        9.72 o
  -9   7   6        1.07        4.45        1.76 <
  -8   7   6      188.31      182.36        6.46 o
  -7   7   6        0.98        0.46        2.26 <
  -6   7   6       71.73       83.71        4.50 o
  -5   7   6        7.83        8.30        2.79 <
  -4   7   6       83.03       79.01        4.54 o
  -3   7   6        8.37       13.55        2.67 o
  -2   7   6       10.32        6.46        2.51 o
  -1   7   6       40.85       43.80        3.11 o
   0   7   6        1.96        0.95        4.22 <
   1   7   6       12.28       26.67        3.22 o
   2   7   6       61.41       59.48        4.43 o
   3   7   6       -0.09        0.91        3.20 <
   4   7   6       29.10       35.60        7.19 o
   5   7   6        6.23        0.54        5.46 <
   6   7   6       16.91        0.81       11.43 <
   7   7   6       -3.11        4.03       13.49 <
   8   7   6        7.65        6.05       37.98 <
 -12   8   6       -0.53        2.66       18.39 <
 -11   8   6       17.44       17.95       13.69 <
 -10   8   6        1.16        6.38       10.91 <
  -9   8   6      131.71      124.04        7.55 o
  -8   8   6        4.36        9.68        3.63 <
  -7   8   6       84.63       82.75        5.45 o
  -6   8   6      392.28      395.02       12.78 o
  -5   8   6      323.40      344.72       10.06 o
  -4   8   6        0.44        0.09        3.86 <
  -3   8   6      319.66      298.74        9.27 o
  -2   8   6       34.97       48.45        3.33 o
  -1   8   6      537.97      533.61       14.59 o
   0   8   6      222.13      218.50        9.49 o
   1   8   6       82.85       80.19        5.48 o
   2   8   6        5.70       11.11        3.56 <
   3   8   6       88.37       86.90        5.75 o
   4   8   6        7.74        0.65        6.07 <
   5   8   6        5.70       18.98        7.30 <
   6   8   6       -7.21        0.73       11.91 <
   7   8   6       -3.56       13.18       12.48 <
 -12   9   6       -5.70        6.75       21.64 <
 -11   9   6       13.35        0.23       25.17 <
 -10   9   6       21.27       22.28        7.19 <
  -9   9   6       68.17       60.50        7.12 o
  -8   9   6      100.03      101.88        7.48 o
  -7   9   6       36.22       39.67        4.38 o
  -6   9   6      280.33      264.65        9.77 o
  -5   9   6        4.45        3.74        3.15 <
  -4   9   6      878.99      790.33       25.97 o
  -3   9   6        0.27        9.85        3.22 <
  -2   9   6      146.84      135.76        6.19 o
  -1   9   6       25.36       25.38        3.67 o
   0   9   6       35.15       41.61        4.36 o
   1   9   6       21.71       26.51        4.72 o
   2   9   6      104.03      111.81        6.18 o
   3   9   6        4.27        9.06        5.25 <
   4   9   6       77.78       85.02       10.41 o
   5   9   6       -1.42        1.02        8.28 <
   6   9   6        6.85       31.97       19.77 <
 -11  10   6       16.11        3.52       35.78 <
 -10  10   6       -3.20        6.32       12.17 <
  -9  10   6       -1.16        1.23        6.19 <
  -8  10   6       20.38       22.71        6.85 <
  -7  10   6        2.05        0.79        3.56 <
  -6  10   6        1.51        0.14        9.77 <
  -5  10   6        2.58        4.56        3.95 <
  -4  10   6       57.85       57.85        5.84 o
  -3  10   6       54.55       69.31        5.16 o
  -2  10   6       58.02       62.29        6.14 o
  -1  10   6      110.71      105.72        6.09 o
   0  10   6        5.87        3.27        4.34 <
   1  10   6       -3.47        2.33        4.04 <
   2  10   6        5.52        2.59        4.82 <
   3  10   6       24.12       22.30        6.60 o
   4  10   6        8.10        0.13       11.14 <
   5  10   6      -10.15        3.94       17.28 <
   6  10   6       14.68        2.83       24.15 <
 -10  11   6      -16.82        1.31       22.21 <
  -9  11   6        7.92        1.68       17.98 <
  -8  11   6       13.97        7.76        7.19 <
  -7  11   6       32.13       27.51        6.71 o
  -6  11   6      104.21      107.93        8.81 o
  -5  11   6       87.66       91.33        6.94 o
  -4  11   6       21.54       15.79        5.71 o
  -3  11   6        2.94        7.99        4.29 <
  -2  11   6       91.84       87.38        8.99 o
  -1  11   6        0.18        0.74        4.49 <
   0  11   6       12.10       14.80        5.80 <
   1  11   6        7.21        3.17        6.41 <
   2  11   6       12.73        5.49        8.69 <
   3  11   6       20.47       19.57       12.65 <
   4  11   6       30.97       19.72       15.04 <
   5  11   6       12.64        0.39       30.72 <
  -8  12   6       -3.47        0.06       17.75 <
  -7  12   6       12.82       10.26        8.79 <
  -6  12   6        2.31        1.90        7.83 <
  -5  12   6       12.28        9.98        7.24 <
  -4  12   6        2.67        1.36        6.43 <
  -3  12   6       49.48       43.85        8.67 o
  -2  12   6       41.29       48.67        9.31 o
  -1  12   6        2.14        2.47        5.64 <
   0  12   6       -4.81        1.36        8.79 <
   1  12   6       52.95       54.71        7.71 o
   2  12   6        4.54        0.89       11.09 <
   3  12   6       -3.03        8.84       19.63 <
  -6  13   6        7.03        2.45       12.57 <
  -5  13   6        4.00        0.46       13.46 <
  -4  13   6        3.20        0.80       16.23 <
  -3  13   6       22.69       27.74        9.93 <
  -2  13   6       15.75        7.51       11.11 <
  -1  13   6        7.39        0.84       16.73 <
   0  13   6        5.34        3.75       10.48 <
   1  13   6       -7.83        3.63       16.64 <
 -15   1   7        0.80        2.50       17.03 <
 -14   1   7       89.97       82.48       14.47 o
 -13   1   7        1.78        0.05        7.24 <
 -12   1   7      470.60      438.75       18.24 o
 -11   1   7       73.33       78.77        5.30 o
 -10   1   7      715.06      667.52       19.95 o
  -9   1   7      281.04      273.11        6.67 o
  -8   1   7      457.78      444.82        8.93 o
  -7   1   7      177.81      171.11        3.56 o
  -6   1   7        6.67       15.41        1.60 o
  -5   1   7       60.78       61.19        2.24 o
  -4   1   7     2739.04     2874.52       37.77 o
  -3   1   7      828.35      836.31       14.51 o
  -2   1   7        3.29        0.52        2.88 <
  -1   1   7       71.55       67.80        3.68 o
   0   1   7        1.07       16.21        1.69 <
   1   1   7       13.88       11.67        2.31 o
   2   1   7      198.54      218.95        6.92 o
   3   1   7       91.49       95.39        4.47 o
   4   1   7      610.58      580.26       17.09 o
   5   1   7       -3.65        0.96        3.06 <
   6   1   7       66.03       59.05        5.25 o
   7   1   7        7.56       13.73        5.14 <
   8   1   7       60.52       49.85       32.16 <
   9   1   7        1.42        5.89       40.12 <
 -15   2   7       30.44       23.02       17.59 <
 -14   2   7       20.02        0.03       12.05 <
 -13   2   7       23.85       23.71        7.21 o
 -12   2   7        0.18        4.21        3.13 <
 -11   2   7       84.45       84.79        5.73 o
 -10   2   7      178.88      177.84        6.67 o
  -9   2   7       43.34       42.81        2.72 o
  -8   2   7        0.00        0.04        2.24 <
  -7   2   7     1139.92     1037.16       18.07 o
  -6   2   7     1107.97     1060.73       16.11 o
  -5   2   7      432.51      457.58        7.39 o
  -4   2   7      114.09      136.78        3.04 o
  -3   2   7      370.48      287.06        9.74 o
  -2   2   7      484.48      520.60        9.81 o
  -1   2   7      388.63      317.46        9.18 o
   0   2   7      835.29      791.08       19.10 o
   1   2   7     2393.30     2165.13       49.87 o
   2   2   7      271.61      288.62        8.81 o
   3   2   7       64.88       65.18        4.56 o
   4   2   7      431.08      431.58       16.41 o
   5   2   7        4.72        3.30        4.56 <
   6   2   7       29.46       27.63        4.82 o
   7   2   7       10.86        5.65        4.63 <
   8   2   7       18.15        5.56        9.97 <
   9   2   7       38.45       10.05       30.97 <
 -15   3   7       14.24        4.46       26.24 <
 -14   3   7       12.99        0.05       11.39 <
 -13   3   7       79.03       70.17        7.72 o
 -12   3   7        0.71        0.78        4.40 <
 -11   3   7        9.88       14.69        3.58 <
 -10   3   7      105.46      104.30        5.16 o
  -9   3   7       36.22       36.89        2.72 o
  -8   3   7       29.72       27.39        2.06 o
  -7   3   7      694.33      677.31       12.12 o
  -6   3   7     1578.12     1469.87       24.49 o
  -5   3   7      436.51      425.79        7.58 o
  -4   3   7       54.91       51.25        1.96 o
  -3   3   7        5.70        5.61        1.51 o
  -2   3   7     1083.76     1123.52       20.47 o
  -1   3   7       56.60       55.21        3.22 o
   0   3   7       74.49       66.98        3.70 o
   1   3   7      199.52      173.77        5.96 o
   2   3   7      444.97      458.57       15.04 o
   3   3   7        8.19        0.14        6.89 <
   4   3   7       43.61       41.80        6.71 o
   5   3   7       44.67       49.06        5.07 o
   6   3   7       49.12       56.23        7.94 o
   7   3   7       55.00       51.31        9.50 o
   8   3   7        9.97        1.87       12.55 <
   9   3   7       -6.76        4.51       32.02 <
 -14   4   7       -7.83        0.49       19.35 <
 -13   4   7       77.42       74.56        8.37 o
 -12   4   7        7.83        9.06        3.24 <
 -11   4   7       -0.18        2.29        2.94 <
 -10   4   7      244.55      216.81        8.29 o
  -9   4   7      293.41      287.65        7.72 o
  -8   4   7        5.78        7.77        2.14 <
  -7   4   7        2.67        0.27        3.08 <
  -6   4   7       80.09       93.93        3.03 o
  -5   4   7     2605.46     2603.80       38.80 o
  -4   4   7        7.12        7.36        2.37 o
  -3   4   7      887.80      865.29       14.61 o
  -2   4   7     1620.39     1574.10       29.87 o
  -1   4   7      904.97      838.07       17.41 o
   0   4   7       83.56       74.91        4.95 o
   1   4   7      240.19      235.64        7.85 o
   2   4   7      303.38      307.70       10.41 o
   3   4   7      702.78      615.67       24.03 o
   4   4   7       57.49       63.50        6.14 o
   5   4   7      110.89      120.90        7.80 o
   6   4   7        5.61        5.63        5.54 <
   7   4   7       22.69       29.70       11.14 <
   8   4   7       -9.79        2.55       19.49 <
 -14   5   7       14.51       10.45       16.89 <
 -13   5   7       -1.60        6.05       24.63 <
 -12   5   7       42.72       62.28        6.60 o
 -11   5   7       15.93       12.07        3.83 o
 -10   5   7      290.92      295.85       10.45 o
  -9   5   7      348.14      340.62       10.11 o
  -8   5   7       30.61       32.21        3.47 o
  -7   5   7        2.67        0.97        1.94 <
  -6   5   7      407.77      459.86        9.45 o
  -5   5   7      147.02      118.04        4.50 o
  -4   5   7       51.35       58.08        2.76 o
  -3   5   7      615.57      591.04       11.52 o
  -2   5   7      370.57      390.08        8.72 o
  -1   5   7      283.09      244.59        7.48 o
   0   5   7       43.07       44.57        3.38 o
   1   5   7        0.00        2.42        2.06 <
   2   5   7      738.29      771.38       19.22 o
   3   5   7      126.46      142.18        6.32 o
   4   5   7       24.38       29.74        4.57 o
   5   5   7        1.51        5.44        3.04 <
   6   5   7       77.16       75.89       15.65 o
   7   5   7        2.76        1.56       16.37 <
   8   5   7       23.32        9.81       17.57 <
 -14   6   7        7.03        2.24       16.25 <
 -13   6   7       10.06        4.47       10.54 <
 -12   6   7        5.34       14.65       10.41 <
 -11   6   7       28.74       37.77        5.54 o
 -10   6   7        1.16        0.73        1.87 <
  -9   6   7      192.49      198.48        6.67 o
  -8   6   7      233.34      203.34        7.65 o
  -7   6   7        7.30        6.49        2.26 o
  -6   6   7       50.19       54.78        3.33 o
  -5   6   7       79.29       75.02        3.83 o
  -4   6   7      217.32      175.37        5.96 o
  -3   6   7     2272.98     2102.25       40.08 o
  -2   6   7      160.72      149.38        5.18 o
  -1   6   7       45.39       48.21        3.49 o
   0   6   7       30.52       31.94        3.47 o
   1   6   7       81.43       82.24        4.43 o
   2   6   7       -2.14        1.99        4.04 <
   3   6   7       60.07       59.45        5.22 o
   4   6   7        2.14        1.08        4.02 <
   5   6   7       58.82       67.91        9.10 o
   6   6   7       -0.62        0.18       11.80 <
   7   6   7       27.32       29.91       14.47 <
   8   6   7        2.14        6.02       16.13 <
 -13   7   7        2.49        2.62       23.01 <
 -12   7   7       22.43       33.03        9.04 <
 -11   7   7       35.24       40.57        9.08 o
 -10   7   7      182.97      173.64        7.60 o
  -9   7   7        1.42        0.00        3.95 <
  -8   7   7      516.78      493.82       14.38 o
  -7   7   7      311.39      332.64       10.41 o
  -6   7   7      941.11      877.87       21.57 o
  -5   7   7      173.89      190.23        6.07 o
  -4   7   7      636.93      626.39       14.33 o
  -3   7   7      110.89      102.25        4.66 o
  -2   7   7      373.33      387.40       10.20 o
  -1   7   7       50.19       43.72        4.11 o
   0   7   7     1142.68     1078.59       28.80 o
   1   7   7      455.56      447.74       14.26 o
   2   7   7      434.47      405.65       13.78 o
   3   7   7        0.00        0.27        3.83 <
   4   7   7       34.17       34.19        6.60 o
   5   7   7        3.20        3.12       21.34 <
   6   7   7       16.11       11.00       16.80 <
   7   7   7       11.57        8.54       16.96 <
 -13   8   7       12.28        7.16       17.64 <
 -12   8   7        2.05        3.23       17.00 <
 -11   8   7       57.67       36.99       15.61 o
 -10   8   7      164.90      165.17       10.47 o
  -9   8   7       33.82       26.87        4.18 o
  -8   8   7        0.00        1.65        3.74 <
  -7   8   7      387.66      354.60       11.91 o
  -6   8   7      162.59      152.62        6.55 o
  -5   8   7       25.54       24.79        3.68 o
  -4   8   7       59.00       62.15        4.72 o
  -3   8   7      538.94      521.69       13.79 o
  -2   8   7      131.62      132.84        6.05 o
  -1   8   7       54.46       57.07        4.72 o
   0   8   7      119.43      116.63        6.92 o
   1   8   7       37.11       34.13        4.63 o
   2   8   7        0.18        1.19        5.68 <
   3   8   7      158.85      166.52        9.63 o
   4   8   7        0.53        0.82        8.12 <
   5   8   7       -2.67        0.70        6.25 <
   6   8   7       -3.47        2.29       21.32 <
   7   8   7        8.99        0.16       16.75 <
 -12   9   7        7.39        0.14       16.14 <
 -11   9   7       21.27        7.32       20.31 <
 -10   9   7        8.99        7.82       10.71 <
  -9   9   7        7.65        2.79        4.49 <
  -8   9   7      123.70      119.67        7.74 o
  -7   9   7       21.89       25.91        4.31 o
  -6   9   7       57.13       60.24        5.05 o
  -5   9   7        6.32        6.97        5.09 <
  -4   9   7      229.69      226.29       10.38 o
  -3   9   7       -0.09        0.30        4.22 <
  -2   9   7       82.94       96.88        5.20 o
  -1   9   7       85.97       98.84        5.11 o
   0   9   7       40.76       36.71        4.89 o
   1   9   7        2.31        1.31        4.36 <
   2   9   7        6.67        2.91        4.47 <
   3   9   7        8.72       11.64        5.07 <
   4   9   7       -3.38        0.01        7.40 <
   5   9   7        9.70        0.45       11.60 <
   6   9   7       17.44        0.95       21.73 <
 -11  10   7       19.04       43.42       15.93 <
 -10  10   7       12.99        0.53       12.42 <
  -9  10   7       31.33       34.37        7.48 o
  -8  10   7       36.93       39.30        7.58 o
  -7  10   7        2.40        5.21        6.44 <
  -6  10   7        3.03        6.55        4.84 <
  -5  10   7      121.48      115.08        6.98 o
  -4  10   7        1.16        1.84        5.22 <
  -3  10   7      147.02      153.92        8.24 o
  -2  10   7       33.82       27.94        4.45 o
  -1  10   7       48.41       60.68        5.62 o
   0  10   7        9.79       23.08        4.89 <
   1  10   7       18.69       19.18        4.49 o
   2  10   7       25.27       33.52        6.82 o
   3  10   7       17.18       14.82        7.56 <
   4  10   7        6.50        0.90       15.04 <
   5  10   7       30.35       20.01       14.31 <
 -10  11   7        9.70        8.82       13.14 <
  -9  11   7        0.36        0.29        8.83 <
  -8  11   7        9.34        2.01       10.41 <
  -7  11   7       26.61       32.43        6.50 o
  -6  11   7        3.11        0.13        4.89 <
  -5  11   7       65.68       88.45        8.03 o
  -4  11   7        5.96        4.88        6.37 <
  -3  11   7       12.73       11.88        6.59 <
  -2  11   7        6.76       11.86        6.32 <
  -1  11   7        5.07        5.37        4.98 <
   0  11   7       76.27       74.21        7.67 o
   1  11   7        3.29        0.07        9.13 <
   2  11   7       13.26       24.24       11.66 <
   3  11   7       44.67        4.99       17.02 <
   4  11   7        6.67       14.49       25.45 <
  -8  12   7       12.46        8.55       10.11 <
  -7  12   7        4.45        0.02        7.65 <
  -6  12   7       42.72       53.11        9.97 o
  -5  12   7        9.43        0.61        8.45 <
  -4  12   7        7.65       10.76        9.81 <
  -3  12   7       12.64       18.05       10.32 <
  -2  12   7        2.94        0.44       10.64 <
  -1  12   7        0.53        0.10       12.10 <
   0  12   7        7.30        9.46       15.00 <
   1  12   7       23.14        7.16       12.09 <
   2  12   7       15.84        1.77       10.79 <
   3  12   7      -10.77        0.03       27.36 <
  -6  13   7       11.84        3.01        9.77 <
  -5  13   7       16.91        8.69        9.18 <
  -4  13   7       23.85       11.77       10.98 <
  -3  13   7       38.36       36.98       11.36 o
  -2  13   7       79.20       61.48       16.55 o
  -1  13   7      -12.37        0.94       15.79 <
   0  13   7        6.76        0.04       25.31 <
 -15   0   8       -1.25        4.55       22.92 <
 -14   0   8       -2.67        0.20        8.90 <
 -13   0   8      263.60      234.66       14.06 o
 -12   0   8        9.61       17.81        5.87 <
 -11   0   8      303.29      304.53       10.68 o
 -10   0   8      909.51      956.12       21.54 o
  -9   0   8      253.63      271.58        6.05 o
  -8   0   8      140.08      149.48        3.92 o
  -7   0   8     1908.37     1856.80       28.30 o
  -6   0   8       83.12       67.49        2.31 o
  -5   0   8       12.28        0.98        1.60 o
  -4   0   8      520.43      523.67        8.37 o
  -3   0   8      277.48      203.59        6.23 o
  -2   0   8     5874.81     5424.61      116.05 o
  -1   0   8      944.93      958.53       17.80 o
   0   0   8     2690.63     2678.31       48.41 o
   1   0   8      383.56      424.70       10.32 o
   2   0   8       12.82       11.81        3.38 o
   3   0   8      370.92      332.60       10.50 o
   4   0   8       -1.78        0.02        6.05 <
   5   0   8       82.41       87.24        4.98 o
   6   0   8      145.42      148.53        6.23 o
   7   0   8       12.82       28.44        7.83 <
 -15   1   8      -30.61        0.17       18.81 <
 -14   1   8       12.37       15.92       10.50 <
 -13   1   8       -0.98        0.12        4.77 <
 -12   1   8       45.74       47.98        6.76 o
 -11   1   8       65.23       69.84        4.63 o
 -10   1   8      139.19      130.23        4.98 o
  -9   1   8      185.64      155.23        5.18 o
  -8   1   8      484.30      477.58        9.54 o
  -7   1   8       97.18       83.92        3.20 o
  -6   1   8     3458.82     3166.44       49.09 o
  -5   1   8      113.73      127.54        3.04 o
  -4   1   8     2402.38     2159.38       39.90 o
  -3   1   8      114.00      103.96        3.47 o
  -2   1   8        1.96        6.66        2.24 <
  -1   1   8      342.36      289.15        8.92 o
   0   1   8      536.63      505.18       11.75 o
   1   1   8      493.11      514.16       13.37 o
   2   1   8      851.58      777.95       20.50 o
   3   1   8      102.08      100.71        5.39 o
   4   1   8       -1.07        0.28        4.16 <
   5   1   8      359.27      352.41       11.57 o
   6   1   8        4.45        3.10        3.33 <
   7   1   8       -3.20        0.00        4.16 <
   8   1   8       -4.89        2.17       21.55 <
 -15   2   8       21.71       33.52       23.57 <
 -14   2   8       13.53        1.97       13.35 <
 -13   2   8       -2.58        0.99        5.57 <
 -12   2   8       55.98       65.44        4.97 o
 -11   2   8       80.72       93.85        6.21 o
 -10   2   8       12.01       15.51        2.14 o
  -9   2   8      188.49      191.25        4.89 o
  -8   2   8      447.64      456.29        8.45 o
  -7   2   8      170.24      187.54        3.92 o
  -6   2   8       90.24       80.75        3.11 o
  -5   2   8     1274.39     1290.13       19.88 o
  -4   2   8     1360.44     1332.86       21.32 o
  -3   2   8        3.83        6.65        1.96 <
  -2   2   8      962.73      922.42       18.78 o
  -1   2   8      341.91      342.10        8.51 o
   0   2   8       50.90       44.86        4.34 o
   1   2   8     1463.50     1539.24       37.45 o
   2   2   8       50.82       54.99        5.02 o
   3   2   8      372.62      380.86       12.73 o
   4   2   8      160.63      153.12        6.25 o
   5   2   8       20.20       25.16        5.27 o
   6   2   8       -1.78        0.01        2.63 <
   7   2   8        2.31        3.38        5.96 <
   8   2   8       -5.96        4.47       23.53 <
 -15   3   8        0.71        0.24       19.76 <
 -14   3   8       20.11       23.83       21.07 <
 -13   3   8        9.26       11.21        4.33 <
 -12   3   8       22.96       23.55        3.20 o
 -11   3   8       63.81       68.60        3.83 o
 -10   3   8        1.42        0.35        1.98 <
  -9   3   8       29.81       37.38        2.06 o
  -8   3   8      389.17      389.32        8.01 o
  -7   3   8       71.73       52.61        3.20 o
  -6   3   8      192.14      202.58        4.45 o
  -5   3   8       37.11       49.25        2.05 o
  -4   3   8     1697.64     1689.90       26.15 o
  -3   3   8       50.73       32.12        2.97 o
  -2   3   8     1342.20     1257.78       27.27 o
  -1   3   8       27.85       24.60        2.87 o
   0   3   8      516.25      533.63       12.89 o
   1   3   8      309.96      314.62        9.26 o
   2   3   8      412.40      401.19       12.99 o
   3   3   8      943.78      888.81       34.01 o
   4   3   8       82.32       78.21        6.55 o
   5   3   8      155.47      168.92        9.08 o
   6   3   8       14.42       12.88        5.09 <
   7   3   8       35.06       30.31       14.29 <
   8   3   8       39.25        8.45       16.55 <
 -15   4   8       17.26        0.63       18.87 <
 -14   4   8        6.23        0.15       18.51 <
 -13   4   8       12.55       12.33       11.75 <
 -12   4   8        0.71        0.20        3.97 <
 -11   4   8      105.72      124.48        4.98 o
 -10   4   8       59.09       60.18        2.72 o
  -9   4   8      108.30       99.23        3.68 o
  -8   4   8       81.25       68.15        4.00 o
  -7   4   8      142.83      156.09        4.49 o
  -6   4   8     1144.99     1016.75       20.68 o
  -5   4   8        1.51        0.67        1.76 <
  -4   4   8       20.20       17.01        1.80 o
  -3   4   8      658.20      596.08       12.17 o
  -2   4   8      359.80      319.35        8.31 o
  -1   4   8       49.93       54.02        3.51 o
   0   4   8      140.08      138.06        5.23 o
   1   4   8      260.57      258.77        9.59 o
   2   4   8       59.36       74.65        6.07 o
   3   4   8       94.24       93.98        6.05 o
   4   4   8        6.05        0.58        5.07 <
   5   4   8       20.02       21.56        5.59 o
   6   4   8       -0.09        4.28        4.89 <
   7   4   8       14.15       18.76       19.33 <
   8   4   8      -15.57       10.94       25.36 <
 -14   5   8       13.44        1.26       13.56 <
 -13   5   8        3.20        0.58       10.00 <
 -12   5   8      159.03      150.79        9.27 o
 -11   5   8       -0.80        0.10        2.85 <
 -10   5   8       25.81       22.31        3.04 o
  -9   5   8      344.32      330.38        9.65 o
  -8   5   8      121.03      105.95        4.81 o
  -7   5   8       58.11       61.63        3.11 o
  -6   5   8      161.88      166.08        4.72 o
  -5   5   8      188.58      168.03        6.25 o
  -4   5   8      191.96      220.97        6.53 o
  -3   5   8       22.43       29.40        2.42 o
  -2   5   8     1139.83     1051.81       24.24 o
  -1   5   8      171.31      162.32        5.64 o
   0   5   8       41.47       39.16        3.81 o
   1   5   8       -3.92        0.19        4.25 <
   2   5   8       12.90       15.82        4.11 o
   3   5   8      108.39      113.04        6.50 o
   4   5   8       64.16       60.11        5.71 o
   5   5   8        2.40        0.12        4.50 <
   6   5   8       29.99       37.44       13.28 <
   7   5   8        8.45        2.84       19.33 <
 -14   6   8       -7.03        4.32       15.27 <
 -13   6   8       25.45       21.41       16.23 <
 -12   6   8      192.40      165.49       21.89 o
 -11   6   8      220.53      218.90       12.73 o
 -10   6   8      147.20      126.58        7.65 o
  -9   6   8      549.62      537.55       17.00 o
  -8   6   8       10.41       12.23        2.72 o
  -7   6   8      902.39      842.94       23.44 o
  -6   6   8      375.55      364.80        9.26 o
  -5   6   8      890.74      899.62       17.92 o
  -4   6   8      471.40      444.28       10.95 o
  -3   6   8      382.76      376.30        9.63 o
  -2   6   8      393.08      374.46       10.43 o
  -1   6   8       43.34       49.65        3.93 o
   0   6   8        5.61        2.56        4.97 <
   1   6   8      665.31      665.40       18.28 o
   2   6   8       22.69       15.50        4.47 o
   3   6   8      153.78      166.05        8.19 o
   4   6   8       12.37       10.85        4.40 <
   5   6   8       23.76        6.49        9.04 <
   6   6   8       24.56        8.95       17.32 <
   7   6   8       60.34       53.04       16.27 o
 -13   7   8       13.08        7.98       31.13 <
 -12   7   8       16.82        9.86       19.72 <
 -11   7   8       30.26       36.03        5.54 o
 -10   7   8       82.23       85.50        5.52 o
  -9   7   8       60.69       63.86        4.16 o
  -8   7   8       41.56       49.29        4.36 o
  -7   7   8       13.88        6.79        3.11 o
  -6   7   8       16.11       18.67        3.03 o
  -5   7   8      108.84      121.68        5.07 o
  -4   7   8       57.49       60.49        3.77 o
  -3   7   8       -2.58        0.16        2.19 <
  -2   7   8       23.49       22.36        2.85 o
  -1   7   8       20.82       21.67        3.49 o
   0   7   8      223.37      225.15        8.01 o
   1   7   8       -0.62        5.21        3.86 <
   2   7   8       71.82       91.53        5.77 o
   3   7   8       51.44       41.89        5.16 o
   4   7   8       52.24       46.66        5.41 o
   5   7   8      -12.01        0.01       14.97 <
   6   7   8        2.85        1.90       13.35 <
   7   7   8       -0.80        2.70       12.80 <
 -13   8   8       46.37       29.01       26.47 <
 -12   8   8        1.07       11.83       23.16 <
 -11   8   8       51.88       41.95        9.22 o
 -10   8   8       35.33       34.55        4.89 o
  -9   8   8      176.12      180.14        8.54 o
  -8   8   8        5.16        3.21        4.02 <
  -7   8   8      120.59      127.19        5.96 o
  -6   8   8      161.52      153.97        6.51 o
  -5   8   8      433.58      408.36       12.10 o
  -4   8   8      266.98      246.51        8.97 o
  -3   8   8      514.56      465.98       14.52 o
  -2   8   8       -2.67        0.43        3.88 <
  -1   8   8       92.11       98.21        5.61 o
   0   8   8        0.44        0.04        4.13 <
   1   8   8      212.16      214.64        9.99 o
   2   8   8        2.22        0.24        4.29 <
   3   8   8       53.66       55.80        5.34 o
   4   8   8       61.58       51.56        7.74 o
   5   8   8       23.67       13.04       11.66 <
   6   8   8       -2.67        2.25       16.93 <
 -12   9   8       23.76       10.68       20.72 <
 -11   9   8        5.43        4.44       10.22 <
 -10   9   8       47.88       40.74        8.28 o
  -9   9   8       83.74       98.96        9.01 o
  -8   9   8        3.38        7.64        6.02 <
  -7   9   8      121.83      140.13        6.32 o
  -6   9   8      141.86      124.42        7.37 o
  -5   9   8       22.25       25.78        3.92 o
  -4   9   8       95.04      104.21        6.14 o
  -3   9   8      261.46      246.34       11.25 o
  -2   9   8      594.30      589.23       19.13 o
  -1   9   8       -1.51        1.64        4.57 <
   0   9   8      180.48      166.20        8.81 o
   1   9   8       21.80       22.36        4.27 o
   2   9   8       34.35       34.96        5.80 o
   3   9   8       10.86       13.48        5.80 <
   4   9   8       13.44       16.91       10.89 <
   5   9   8       22.43        0.16       33.84 <
 -11  10   8        4.27        5.79       14.49 <
 -10  10   8        9.70        4.88        9.01 <
  -9  10   8        6.85        1.60        6.27 <
  -8  10   8       29.01       37.00        6.91 o
  -7  10   8        5.34        0.49        5.57 <
  -6  10   8       40.49       48.34        5.07 o
  -5  10   8       -0.09        0.20        4.65 <
  -4  10   8       11.30       17.84        4.27 <
  -3  10   8       12.10       11.93        4.65 <
  -2  10   8        5.34        2.54        4.24 <
  -1  10   8       99.41      115.88        7.08 o
   0  10   8        1.96        5.02        3.22 <
   1  10   8       33.28       39.48        5.82 o
   2  10   8       14.15       21.13        6.34 <
   3  10   8       -9.08        0.78        9.90 <
   4  10   8       -6.14        0.57       14.03 <
 -10  11   8        6.50        4.93        9.52 <
  -9  11   8        6.94        4.22       11.27 <
  -8  11   8        4.98        2.59        6.66 <
  -7  11   8        5.25        2.09        5.46 <
  -6  11   8       16.73        9.44        5.71 <
  -5  11   8      118.01      111.90        9.56 o
  -4  11   8       91.22       91.56        7.92 o
  -3  11   8        6.85        1.06        7.58 <
  -2  11   8        4.45        6.38        6.92 <
  -1  11   8       30.35       25.43        6.59 o
   0  11   8       14.68       14.14        8.56 <
   1  11   8       -4.54        1.05        9.22 <
   2  11   8       16.91        7.36       16.37 <
   3  11   8       -3.65        1.34       12.33 <
  -8  12   8        4.00       10.33       22.53 <
  -7  12   8        2.40        6.45       12.25 <
  -6  12   8        6.23        1.12        8.45 <
  -5  12   8       20.65       15.44       10.02 <
  -4  12   8       46.90       56.90       11.18 o
  -3  12   8        1.33        0.73        9.34 <
  -2  12   8        4.36       14.26        9.40 <
  -1  12   8       -8.01       11.24       10.70 <
   0  12   8        6.67        2.94        7.76 <
   1  12   8        9.97        0.96       13.17 <
   2  12   8        5.25        3.17       22.34 <
  -6  13   8        9.17        0.03       14.06 <
  -5  13   8      -13.62        5.18       11.14 <
  -4  13   8       12.10        7.60       12.82 <
  -3  13   8        5.70        7.36       13.14 <
  -2  13   8       -1.25        2.76       13.83 <
  -1  13   8        2.76        3.46       23.64 <
 -15   1   9        9.52        0.27       24.08 <
 -14   1   9       -1.96        0.27       10.54 <
 -13   1   9       16.29       15.86        5.11 o
 -12   1   9      189.20      196.25        8.99 o
 -11   1   9      144.35      155.80        6.19 o
 -10   1   9      246.78      249.85        7.10 o
  -9   1   9      272.59      297.45        6.89 o
  -8   1   9     1703.96     1612.58       27.05 o
  -7   1   9      204.33      209.37        4.45 o
  -6   1   9     3110.05     3026.08       44.50 o
  -5   1   9       96.20       77.45        2.85 o
  -4   1   9      482.34      548.34        8.63 o
  -3   1   9      207.18      198.81        6.57 o
  -2   1   9      482.34      465.79       14.52 o
  -1   1   9     1055.11      983.95       22.23 o
   0   1   9      787.59      669.56       19.13 o
   1   1   9      318.42      307.98        9.61 o
   2   1   9       21.80       18.37        3.52 o
   3   1   9      232.98      249.42        8.28 o
   4   1   9       17.89       26.06        3.29 o
   5   1   9        5.78        3.16        4.18 <
   6   1   9        6.41        4.02        6.05 <
   7   1   9        0.89        1.53        7.83 <
   8   1   9       15.31       13.23       20.29 <
 -15   2   9       52.24       46.33       14.38 o
 -14   2   9        4.36        4.46        5.54 <
 -13   2   9       26.25       27.09        5.52 o
 -12   2   9       28.74       34.93        3.92 o
 -11   2   9      116.05      117.94        5.43 o
 -10   2   9      286.65      288.33        7.03 o
  -9   2   9        0.98        1.10        2.65 <
  -8   2   9      198.54      166.11        4.89 o
  -7   2   9       38.00       59.29        2.40 o
  -6   2   9      282.20      287.50        5.78 o
  -5   2   9      304.54      298.67        6.07 o
  -4   2   9     2504.36     2376.99       40.83 o
  -3   2   9      344.85      336.98        7.12 o
  -2   2   9      407.14      469.70        9.42 o
  -1   2   9      164.73      156.40        6.32 o
   0   2   9        3.11        0.56        2.79 <
   1   2   9      193.83      174.26        7.64 o
   2   2   9      220.35      209.71        8.65 o
   3   2   9      529.42      453.07       16.57 o
   4   2   9      145.86      133.35        8.10 o
   5   2   9        1.78        0.49       10.91 <
   6   2   9      187.51      193.31       12.03 o
   7   2   9       20.11       23.69       11.14 <
   8   2   9       20.91       25.60       16.71 <
 -15   3   9        6.41        3.63       12.65 <
 -14   3   9       88.01       94.28       12.09 o
 -13   3   9        5.43        7.10        6.07 <
 -12   3   9       13.97       16.46        3.33 o
 -11   3   9       45.92       40.65        3.17 o
 -10   3   9      259.42      254.93        7.69 o
  -9   3   9       18.87       16.03        3.01 o
  -8   3   9      152.80      165.59        5.36 o
  -7   3   9      188.67      194.57        5.00 o
  -6   3   9      403.41      394.42        8.24 o
  -5   3   9       69.24       70.25        2.67 o
  -4   3   9     1552.67     1380.44       23.60 o
  -3   3   9     1229.80     1140.49       24.12 o
  -2   3   9      430.02      371.46       10.48 o
  -1   3   9     1466.52     1505.87       28.09 o
   0   3   9      172.74      181.91        6.21 o
   1   3   9       85.52       90.07        4.98 o
   2   3   9      146.31      148.90        7.48 o
   3   3   9      321.71      368.07       16.20 o
   4   3   9        0.44        7.87       11.04 <
   5   3   9       16.64       12.55        7.65 <
   6   3   9        9.88        6.29        5.87 <
   7   3   9       24.38       17.36       22.07 <
 -15   4   9        8.10        3.35       20.34 <
 -14   4   9       29.81       11.55       17.69 <
 -13   4   9       33.64       31.37        7.58 o
 -12   4   9      107.24      109.77        5.57 o
 -11   4   9       96.82       96.98        4.54 o
 -10   4   9       26.61       31.20        2.97 o
  -9   4   9       22.52       29.85        3.22 o
  -8   4   9      510.73      474.69       11.23 o
  -7   4   9       39.78       42.18        2.67 o
  -6   4   9      382.85      374.55        8.19 o
  -5   4   9        1.16        0.78        2.44 <
  -4   4   9      987.56     1019.02       16.77 o
  -3   4   9       57.13       47.58        3.42 o
  -2   4   9      532.36      497.00       13.10 o
  -1   4   9      519.63      501.14       11.25 o
   0   4   9      135.45      143.17        5.22 o
   1   4   9      879.25      864.34       21.36 o
   2   4   9       64.52       70.09        6.41 o
   3   4   9        0.00        1.55        4.93 <
   4   4   9      125.21      134.42        7.58 o
   5   4   9       92.91       86.35        8.42 o
   6   4   9        2.58        2.46       11.41 <
   7   4   9       32.57       15.78       28.32 <
 -14   5   9       55.09       29.15       21.63 <
 -13   5   9       51.53       35.95       18.56 <
 -12   5   9        4.00        8.51        2.94 <
 -11   5   9      105.72      112.97        4.40 o
 -10   5   9      178.97      171.05        7.03 o
  -9   5   9      187.87      204.28        6.76 o
  -8   5   9      130.11      134.82        5.11 o
  -7   5   9      276.77      289.88        8.92 o
  -6   5   9      630.43      623.09       13.51 o
  -5   5   9        1.25        0.38        3.40 <
  -4   5   9      122.10      131.38        3.74 o
  -3   5   9      242.42      231.36        6.50 o
  -2   5   9      131.71      109.72        5.41 o
  -1   5   9      103.32       98.69        5.02 o
   0   5   9       20.02       17.69        3.13 o
   1   5   9     1626.00     1616.50       44.57 o
   2   5   9       19.13       25.43        4.09 o
   3   5   9      114.71      131.97        7.74 o
   4   5   9       22.87       20.17        5.48 o
   5   5   9       10.32        1.36        6.43 <
   6   5   9       19.04       20.51        9.24 <
   7   5   9        6.23        2.04       12.19 <
 -14   6   9        3.11        9.36       16.29 <
 -13   6   9       -0.53        1.37        9.84 <
 -12   6   9        3.29        7.59       12.58 <
 -11   6   9       64.88       68.49        3.95 o
 -10   6   9        0.27        0.45        2.01 <
  -9   6   9       -0.44        2.03        2.47 <
  -8   6   9       32.93       37.79        4.40 o
  -7   6   9      389.97      407.35       13.31 o
  -6   6   9      135.45      131.63        5.77 o
  -5   6   9       81.96       80.95        4.25 o
  -4   6   9       12.46       24.50        3.33 o
  -3   6   9        3.38        0.88        3.93 <
  -2   6   9      125.30      121.57        5.36 o
  -1   6   9      695.04      623.29       16.96 o
   0   6   9      108.93      108.56        5.27 o
   1   6   9       -0.18        7.20        1.58 <
   2   6   9       32.57       48.37        4.86 o
   3   6   9        3.11        1.18        9.77 <
   4   6   9        3.56        5.93        4.97 <
   5   6   9        6.23        0.13       10.20 <
   6   6   9       10.59        0.13       13.49 <
 -13   7   9       23.32       23.04       11.82 <
 -12   7   9      122.10      101.26       22.60 o
 -11   7   9      218.21      213.57       13.12 o
 -10   7   9       29.46       29.17        2.67 o
  -9   7   9      179.86      176.14        8.93 o
  -8   7   9      667.81      616.10       20.58 o
  -7   7   9        3.03        5.87        4.86 <
  -6   7   9      598.21      566.96       15.25 o
  -5   7   9      667.36      617.18       19.93 o
  -4   7   9      433.66      396.94       11.46 o
  -3   7   9      224.17      215.07        7.30 o
  -2   7   9      103.77       90.57        4.81 o
  -1   7   9       82.32       88.91        5.27 o
   0   7   9        2.67        0.86        3.01 <
   1   7   9       67.81       77.18        4.89 o
   2   7   9      260.66      251.62       10.86 o
   3   7   9       30.70       37.82        5.59 o
   4   7   9       70.30       65.91        7.21 o
   5   7   9       11.48        7.23       11.14 <
   6   7   9       29.19        3.90       29.49 <
 -13   8   9      -31.95        3.68       28.71 <
 -12   8   9       18.51        8.21       15.93 <
 -11   8   9       15.13       23.38       12.30 <
 -10   8   9       19.22       21.34        5.78 o
  -9   8   9        1.87        4.36        4.50 <
  -8   8   9      111.86      115.21        7.37 o
  -7   8   9       15.93       21.26        2.94 o
  -6   8   9       80.98       88.07        5.94 o
  -5   8   9      440.43      417.08       13.87 o
  -4   8   9        5.07        5.05        3.84 <
  -3   8   9       28.83       28.43        3.22 o
  -2   8   9        1.69        1.24        3.29 <
  -1   8   9      515.98      508.45       15.61 o
   0   8   9        7.92        5.24        4.27 <
   1   8   9       29.10       36.19        4.86 o
   2   8   9       -4.18        1.58        4.82 <
   3   8   9       -1.78        4.11        5.38 <
   4   8   9        9.52        8.07       15.93 <
   5   8   9        3.20        7.92       14.86 <
 -12   9   9        3.92        5.27       16.86 <
 -11   9   9       -8.01        0.84       10.79 <
 -10   9   9       82.05       67.84       11.34 o
  -9   9   9       -3.29        0.00        4.15 <
  -8   9   9        2.40        1.93        6.21 <
  -7   9   9       26.70       25.04        4.00 o
  -6   9   9       43.34       44.15        4.73 o
  -5   9   9        5.96        8.06        4.54 <
  -4   9   9       13.88       12.31        5.20 <
  -3   9   9       32.75       35.64        3.35 o
  -2   9   9        0.98        2.19        6.19 <
  -1   9   9        5.43        2.18        4.47 <
   0   9   9       35.33       42.97        6.43 o
   1   9   9        1.42        1.13        7.39 <
   2   9   9        0.27        4.07        7.94 <
   3   9   9       12.90       12.69       11.55 <
   4   9   9       -2.14        8.35       20.66 <
 -11  10   9       17.62       11.59       13.87 <
 -10  10   9        5.61        1.61       10.15 <
  -9  10   9      -10.95        0.66       10.27 <
  -8  10   9       30.88       30.30        5.62 o
  -7  10   9       -3.38        0.20        5.34 <
  -6  10   9       79.47       75.78        6.43 o
  -5  10   9        7.12        7.07        5.80 <
  -4  10   9       46.99       46.51        6.59 o
  -3  10   9      267.78      251.29       13.79 o
  -2  10   9        2.67        0.34        4.06 <
  -1  10   9       26.79       24.61        7.33 o
   0  10   9        0.36        3.51        4.61 <
   1  10   9       36.84       34.84        6.92 o
   2  10   9       48.15       35.42        9.04 o
   3  10   9       -1.60        0.30       12.64 <
   4  10   9      -34.35        3.25       34.35 <
 -10  11   9       -7.48        3.54       24.95 <
  -9  11   9       23.32        9.87       16.84 <
  -8  11   9       -0.71        5.96       10.47 <
  -7  11   9       12.46        0.14        7.46 <
  -6  11   9       32.04       41.84        5.87 o
  -5  11   9       34.71       29.37        6.96 o
  -4  11   9       16.82       12.48       10.48 <
  -3  11   9       60.34      102.24       14.93 o
  -2  11   9        0.00        0.47        4.63 <
  -1  11   9        6.76        4.62        4.82 <
   0  11   9       17.44        9.87        6.91 <
   1  11   9        1.16        2.34        5.29 <
   2  11   9       -2.22        3.67       25.68 <
  -8  12   9       12.90        3.99       11.62 <
  -7  12   9       -4.00        0.09       11.85 <
  -6  12   9       -0.53        2.76        8.19 <
  -5  12   9       10.23        0.40        9.34 <
  -4  12   9       51.35       51.07       12.60 o
  -3  12   9        4.89       16.76       14.06 <
  -2  12   9      -10.15        0.80       13.03 <
  -1  12   9      -10.59        0.17       16.64 <
   0  12   9      -17.80        5.55       16.32 <
   1  12   9        2.14        5.26       31.84 <
  -6  13   9       21.00       18.26       17.18 <
  -5  13   9       10.86        6.76       20.79 <
  -4  13   9      -10.95        3.15       26.48 <
  -3  13   9       31.33       19.26       17.57 <
  -2  13   9       -3.92        4.69       21.61 <
 -15   0  10        2.49        8.15        6.59 <
 -14   0  10      -17.09        0.98        8.01 <
 -13   0  10      100.56      104.45        8.54 o
 -12   0  10      139.90      153.96        6.76 o
 -11   0  10       55.35       48.53        3.92 o
 -10   0  10      955.43      994.89       21.18 o
  -9   0  10       30.79       26.58        3.20 o
  -8   0  10      933.90      978.28       15.13 o
  -7   0  10     1342.38     1239.93       22.25 o
  -6   0  10     6321.56     5986.59       98.96 o
  -5   0  10      378.04      382.25        8.54 o
  -4   0  10        0.36        9.45        2.22 <
  -3   0  10      366.30      350.99        8.19 o
  -2   0  10      191.51      124.43        6.76 o
  -1   0  10       89.35       87.97        5.52 o
   0   0  10     1297.70     1351.60       29.90 o
   1   0  10      155.03      150.54        6.05 o
   2   0  10      953.30      994.12       24.92 o
   3   0  10      206.46      190.12        8.37 o
   4   0  10     1159.94     1048.31       38.27 o
   5   0  10        1.42        3.58        7.64 <
   6   0  10        4.81       16.53        7.30 <
 -15   1  10       -4.81        0.15        5.16 <
 -14   1  10       35.06       37.14        7.14 o
 -13   1  10       41.11       51.71        4.98 o
 -12   1  10        1.96        1.77        6.37 <
 -11   1  10       13.17       12.82        2.76 o
 -10   1  10       98.69       96.42        4.82 o
  -9   1  10      204.68      204.03        5.80 o
  -8   1  10        3.20        1.07        1.78 <
  -7   1  10        8.63        3.53        1.87 o
  -6   1  10        6.76        9.34        1.82 o
  -5   1  10       24.74       12.01        2.22 o
  -4   1  10      211.54      176.39        5.54 o
  -3   1  10     1742.49     1711.19       31.22 o
  -2   1  10      288.34      286.57        7.48 o
  -1   1  10        2.05        2.08        4.91 <
   0   1  10       56.78       47.51        4.49 o
   1   1  10      591.01      565.54       16.75 o
   2   1  10       23.85       26.22        4.09 o
   3   1  10       -1.96        0.27        2.88 <
   4   1  10      106.97       99.51        6.46 o
   5   1  10        3.83        3.81        5.11 <
   6   1  10       -3.03        0.02        7.97 <
   7   1  10       28.66       38.06       20.82 <
 -15   2  10       46.19        0.12       29.21 <
 -14   2  10       47.88       46.43       10.09 o
 -13   2  10       43.78       44.29        6.25 o
 -12   2  10      131.62      138.15        5.71 o
 -11   2  10       38.18       44.61        3.47 o
 -10   2  10      226.84      210.43        6.67 o
  -9   2  10      330.88      328.14        7.74 o
  -8   2  10     1411.97     1344.13       23.07 o
  -7   2  10      157.52      169.18        4.63 o
  -6   2  10      249.27      275.17        4.89 o
  -5   2  10     2087.79     2019.08       38.28 o
  -4   2  10      892.60      835.90       16.68 o
  -3   2  10      332.75      323.49        7.49 o
  -2   2  10        4.00       10.33        5.80 <
  -1   2  10      201.39      214.34        7.32 o
   0   2  10       10.68        9.02        2.67 o
   1   2  10       20.38       24.37        4.79 o
   2   2  10      614.86      602.21       19.40 o
   3   2  10        2.94        2.66        3.67 <
   4   2  10       20.47       21.63        3.83 o
   5   2  10       15.31       20.68       10.13 <
   6   2  10       71.11       65.22       13.21 o
   7   2  10        8.81        6.75       16.13 <
 -15   3  10       38.27       23.40       13.01 <
 -14   3  10       26.52       32.68       12.99 <
 -13   3  10       58.38       51.96        6.82 o
 -12   3  10       45.39       50.66        5.70 o
 -11   3  10      215.99      217.76        7.53 o
 -10   3  10        9.52       18.93        2.92 o
  -9   3  10       16.64       12.87        2.67 o
  -8   3  10       65.23       52.78        3.38 o
  -7   3  10      222.66      230.26        5.57 o
  -6   3  10       20.56       23.57        1.71 o
  -5   3  10      343.07      365.03        7.21 o
  -4   3  10      112.13      116.57        3.84 o
  -3   3  10      863.68      795.45       18.26 o
  -2   3  10      198.99      165.00        6.71 o
  -1   3  10      702.51      680.47       17.14 o
   0   3  10        2.31        1.52        3.56 <
   1   3  10      234.23      223.50        9.72 o
   2   3  10      153.87      143.93        8.19 o
   3   3  10       49.84       42.81        7.08 o
   4   3  10       -0.89        1.16        8.31 <
   5   3  10       -6.41        2.20        6.75 <
   6   3  10       52.95       46.32       14.10 o
   7   3  10       17.18       44.59       33.00 <
 -15   4  10        3.83        0.02       14.88 <
 -14   4  10       16.02        7.80       12.09 <
 -13   4  10        6.14        7.46        7.23 <
 -12   4  10        2.67        0.03        3.79 <
 -11   4  10       65.86       74.34        4.97 o
 -10   4  10        2.58        4.76        2.08 <
  -9   4  10      325.89      349.19        8.56 o
  -8   4  10      109.46      129.38        4.54 o
  -7   4  10      159.30      157.76        5.52 o
  -6   4  10       21.80       17.25        1.62 o
  -5   4  10       19.04       18.75        2.22 o
  -4   4  10      104.48       93.00        4.09 o
  -3   4  10      465.44      443.98       12.21 o
  -2   4  10        8.01        0.71        3.22 <
  -1   4  10       68.61       67.63        4.79 o
   0   4  10      122.81      119.27        5.02 o
   1   4  10      373.86      358.00       11.18 o
   2   4  10      404.48      364.29       16.57 o
   3   4  10       37.20       47.83        6.14 o
   4   4  10       -0.62        2.74        7.69 <
   5   4  10       -4.81        0.10        6.89 <
   6   4  10        1.07        0.13       21.13 <
 -15   5  10        3.92       12.67       31.08 <
 -14   5  10       18.60       11.16       15.82 <
 -13   5  10       22.07       22.92        8.35 <
 -12   5  10       49.04       49.58        5.87 o
 -11   5  10       59.36       58.64        4.97 o
 -10   5  10      389.08      355.03       12.05 o
  -9   5  10        1.25        0.03        5.05 <
  -8   5  10        9.70        3.50        3.49 <
  -7   5  10        1.60        1.56        4.84 <
  -6   5  10        2.67        0.85        2.37 <
  -5   5  10      945.73      942.98       20.29 o
  -4   5  10       11.30       11.58        2.24 o
  -3   5  10       20.02       25.43        2.95 o
  -2   5  10       27.32       32.51        3.84 o
  -1   5  10      187.51      179.52        7.08 o
   0   5  10      595.90      629.26       16.86 o
   1   5  10       -0.53        0.44        5.77 <
   2   5  10        0.80        2.07        4.75 <
   3   5  10        2.94        2.99        4.38 <
   4   5  10        0.53        0.14        4.93 <
   5   5  10        8.99       10.69        8.90 <
   6   5  10       11.84        0.72       14.81 <
 -14   6  10       21.09       15.18       12.17 <
 -13   6  10       13.08       20.90       19.79 <
 -12   6  10       48.06       38.15       10.50 o
 -11   6  10       12.73       10.10        4.27 <
 -10   6  10      239.04      222.98       10.32 o
  -9   6  10       13.17        4.53        5.14 <
  -8   6  10      297.95      326.63       11.57 o
  -7   6  10     1593.96     1534.47       37.18 o
  -6   6  10       71.19       83.65        4.79 o
  -5   6  10      225.42      204.19        7.48 o
  -4   6  10      267.78      255.93        6.96 o
  -3   6  10      464.28      454.52       11.59 o
  -2   6  10       59.80       59.17        4.02 o
  -1   6  10      349.12      370.34       10.75 o
   0   6  10      130.55      138.72        6.50 o
   1   6  10        9.88        9.42        3.93 <
   2   6  10      154.67      168.41        8.76 o
   3   6  10      109.91      122.40        8.93 o
   4   6  10        7.21        6.79        5.89 <
   5   6  10        4.89        1.63       11.43 <
   6   6  10       -0.09        2.89       12.92 <
 -14   7  10      -16.82        2.23       24.26 <
 -13   7  10       -4.18        5.67       25.45 <
 -12   7  10       15.22       19.21        8.45 <
 -11   7  10       71.73       80.89        9.72 o
 -10   7  10        2.14        0.17        5.78 <
  -9   7  10       43.07       40.55        6.07 o
  -8   7  10       -1.69        0.96        4.38 <
  -7   7  10       30.26       43.71        4.24 o
  -6   7  10      217.50      205.05        8.10 o
  -5   7  10      135.54      143.63        7.40 o
  -4   7  10        6.05        6.10        3.63 <
  -3   7  10       97.00       90.22        4.72 o
  -2   7  10       89.53       96.21        5.34 o
  -1   7  10      152.00      155.74        7.96 o
   0   7  10        7.30        8.60        3.74 <
   1   7  10       -0.27        3.89        4.45 <
   2   7  10        8.01        9.14        4.72 <
   3   7  10        2.94        1.82        6.64 <
   4   7  10       11.93       13.20       13.51 <
   5   7  10       11.48        0.09        9.95 <
 -13   8  10       24.21       12.30       27.18 <
 -12   8  10        0.98       15.14       10.29 <
 -11   8  10       23.05       22.69       12.53 <
 -10   8  10       36.31       52.04        5.00 o
  -9   8  10        6.94        4.55        4.50 <
  -8   8  10       12.19       10.08        5.78 <
  -7   8  10      107.50      108.82        5.89 o
  -6   8  10      130.38      123.68        7.01 o
  -5   8  10      477.45      459.29       16.30 o
  -4   8  10       87.12       89.21        7.49 o
  -3   8  10      148.35      153.35        7.12 o
  -2   8  10       71.91       76.11        5.36 o
  -1   8  10        8.37        6.88        4.02 <
   0   8  10       88.99       88.53        6.78 o
   1   8  10       37.38       43.63        6.18 o
   2   8  10        6.67        0.15        7.76 <
   3   8  10        8.90       13.35        6.94 <
   4   8  10      -12.19        7.53       16.75 <
 -12   9  10       23.76       22.46       12.51 <
 -11   9  10       39.16       40.79       12.96 o
 -10   9  10       13.70       20.82        7.85 <
  -9   9  10       58.02       52.92        8.33 o
  -8   9  10       29.99       37.13        6.69 o
  -7   9  10      113.38      112.53        8.08 o
  -6   9  10       17.98       13.50        4.82 o
  -5   9  10      136.78      157.30        7.37 o
  -4   9  10        0.44        3.82        8.19 <
  -3   9  10      101.90       98.16        6.25 o
  -2   9  10        4.72        1.96        6.16 <
  -1   9  10       34.00       33.98        5.43 o
   0   9  10      121.21      129.08        8.13 o
   1   9  10       30.88       34.94        7.07 o
   2   9  10       18.07       14.98        6.32 <
   3   9  10       11.93        6.89       20.65 <
   4   9  10      -11.48        0.08       23.01 <
 -11  10  10       -8.90        0.06       11.27 <
 -10  10  10       14.06       11.00       14.86 <
  -9  10  10       21.89       12.62        9.91 <
  -8  10  10       10.23        0.86        5.25 <
  -7  10  10       70.13       59.21        7.32 o
  -6  10  10        6.14        4.48        5.39 <
  -5  10  10        8.10       11.19        6.71 <
  -4  10  10        6.59        1.67        7.30 <
  -3  10  10        7.56        8.35        8.63 <
  -2  10  10        3.11        3.34        6.51 <
  -1  10  10        3.11        0.03        5.86 <
   0  10  10        0.62        1.59        5.77 <
   1  10  10       14.15       13.33       10.36 <
   2  10  10        2.22        0.01       18.31 <
   3  10  10      -13.17        0.73       13.46 <
 -10  11  10       -3.38        5.67       16.09 <
  -9  11  10       -1.96        5.67       11.05 <
  -8  11  10        4.81        0.05        8.72 <
  -7  11  10       11.93        6.30        5.71 <
  -6  11  10       -0.44        5.28        8.06 <
  -5  11  10       38.62       30.69       11.04 o
  -4  11  10       40.40       59.31        8.65 o
  -3  11  10      194.98      164.53       13.54 o
  -2  11  10       29.99       45.18        6.05 o
  -1  11  10       29.37       21.68        9.01 o
   0  11  10       -0.18        0.26        9.36 <
   1  11  10       28.30       19.06       11.59 <
   2  11  10       -1.51        1.84       16.04 <
  -8  12  10        5.87        1.89       13.35 <
  -7  12  10        0.36        2.00       10.20 <
  -6  12  10       46.01       37.10       10.02 o
  -5  12  10       75.02       92.84       14.10 o
  -4  12  10       25.01        4.86       18.08 <
  -3  12  10       -3.65        0.54       12.05 <
  -2  12  10       19.93       15.53       10.79 <
  -1  12  10       -0.89        0.39       16.93 <
   0  12  10      -19.49       11.32       20.42 <
 -15   1  11       76.98       67.30       12.03 o
 -14   1  11        1.42        2.44        8.97 <
 -13   1  11        9.61       14.30        3.67 <
 -12   1  11       29.99       43.78        3.51 o
 -11   1  11       40.85       44.11        4.02 o
 -10   1  11       58.20       67.87        3.40 o
  -9   1  11      586.29      592.02       12.14 o
  -8   1  11       15.40       13.56        1.96 o
  -7   1  11     1035.71     1070.51       17.18 o
  -6   1  11      270.27      302.93        6.44 o
  -5   1  11     1775.77     1851.84       33.32 o
  -4   1  11        2.22        0.10        2.72 <
  -3   1  11       68.79       65.25        4.27 o
  -2   1  11        3.11        6.07        3.26 <
  -1   1  11      279.53      277.20        8.93 o
   0   1  11       25.81       34.00        4.29 o
   1   1  11      690.50      692.79       18.87 o
   2   1  11        8.99       17.55        3.74 <
   3   1  11      133.58      142.92        7.48 o
   4   1  11        8.45       11.30        5.14 <
   5   1  11       72.08       92.20        7.51 o
   6   1  11       15.93        7.06       14.08 <
 -15   2  11        0.71        2.00       15.16 <
 -14   2  11        7.56        7.51       11.91 <
 -13   2  11        0.09        0.74        6.99 <
 -12   2  11      270.90      263.91        8.93 o
 -11   2  11       -0.98        0.91        2.87 <
 -10   2  11      103.94      110.22        4.27 o
  -9   2  11        8.45       12.87        2.06 o
  -8   2  11      853.62      830.24       15.43 o
  -7   2  11        5.87        2.43        2.22 <
  -6   2  11       19.40       28.77        2.14 o
  -5   2  11        1.60        2.04        4.09 <
  -4   2  11      128.95      151.67        4.36 o
  -3   2  11      803.08      778.96       16.93 o
  -2   2  11      445.15      441.49       11.91 o
  -1   2  11       23.85       30.60        4.36 o
   0   2  11     1036.42     1004.17       28.67 o
   1   2  11      389.44      384.63       14.15 o
   2   2  11      512.78      510.91       18.71 o
   3   2  11        2.85        2.28        8.61 <
   4   2  11       12.28       10.16        6.10 <
   5   2  11       35.15       43.63        9.65 o
   6   2  11       -0.18       19.86        5.96 <
 -15   3  11       -5.87        0.59       12.46 <
 -14   3  11       11.93        3.91        7.83 <
 -13   3  11      116.14      121.44        9.29 o
 -12   3  11       80.18       89.62        5.75 o
 -11   3  11       28.48       28.24        3.38 o
 -10   3  11        3.56        7.00        2.49 <
  -9   3  11       50.55       59.70        3.56 o
  -8   3  11       29.10       34.31        2.31 o
  -7   3  11      134.91      132.92        5.27 o
  -6   3  11       20.74       17.20        2.40 o
  -5   3  11      807.26      759.50       14.77 o
  -4   3  11      280.06      282.27        7.92 o
  -3   3  11      317.44      288.07        9.01 o
  -2   3  11       10.68       13.55        3.38 o
  -1   3  11       23.14       31.28        4.09 o
   0   3  11       14.24       11.06        3.31 o
   1   3  11        7.30        6.85        5.75 <
   2   3  11       -0.36       10.39        3.83 <
   3   3  11       20.38       15.91        6.41 o
   4   3  11        0.27       20.44        8.63 <
   5   3  11       24.65       24.71       10.16 <
   6   3  11       -2.14        2.65       11.20 <
 -15   4  11       31.24        8.07       14.51 <
 -14   4  11       48.23       51.98       11.94 o
 -13   4  11       15.66       14.17        6.39 <
 -12   4  11       74.75       80.33        5.16 o
 -11   4  11       19.67       21.51        3.03 o
 -10   4  11      792.93      740.57       19.67 o
  -9   4  11      189.20      218.82        6.23 o
  -8   4  11       13.17       17.05        3.29 o
  -7   4  11      475.40      466.41       11.28 o
  -6   4  11      622.86      615.06       11.84 o
  -5   4  11      112.22      116.52        4.66 o
  -4   4  11       62.83       57.91        3.65 o
  -3   4  11       -0.44        5.84        4.84 <
  -2   4  11      129.49      129.43        5.14 o
  -1   4  11      226.13      226.87        7.58 o
   0   4  11      653.21      660.03       19.63 o
   1   4  11       17.80       21.91        3.47 o
   2   4  11      111.42      116.55       11.60 o
   3   4  11       -0.53        1.35        6.00 <
   4   4  11       17.35       24.85        7.03 <
   5   4  11       -0.36        2.66        8.92 <
   6   4  11        3.74        1.74       19.51 <
 -15   5  11       -2.49        0.30       13.37 <
 -14   5  11        2.49        1.14       12.87 <
 -13   5  11       56.42       66.47        8.63 o
 -12   5  11        3.83        9.92        4.57 <
 -11   5  11        4.27        1.02        3.38 <
 -10   5  11       80.81       89.40        4.98 o
  -9   5  11      141.05      146.90        6.32 o
  -8   5  11       77.42       75.73        5.52 o
  -7   5  11     1754.95     1648.50       38.71 o
  -6   5  11       21.00       19.67        3.31 o
  -5   5  11      154.40      160.83        5.04 o
  -4   5  11      217.32      229.18        6.96 o
  -3   5  11      352.68      350.35       10.68 o
  -2   5  11       21.00       26.15        3.42 o
  -1   5  11       10.95       16.05        2.87 o
   0   5  11      407.68      469.60       15.11 o
   1   5  11       42.81       45.19        5.38 o
   2   5  11        7.03       11.57        6.19 <
   3   5  11       46.72       49.20        9.81 o
   4   5  11        1.96        0.06        8.54 <
   5   5  11        3.65        6.36        8.70 <
 -14   6  11        6.50        0.10       23.73 <
 -13   6  11        9.61       18.62       18.87 <
 -12   6  11       12.37       13.97        4.54 <
 -11   6  11       10.59       10.72        4.61 <
 -10   6  11       21.54       22.64        5.02 o
  -9   6  11      147.82      163.69        7.65 o
  -8   6  11       48.06       38.01        5.52 o
  -7   6  11        8.37        5.22        4.86 <
  -6   6  11        3.29        7.30        3.92 <
  -5   6  11       37.11       37.23        4.18 o
  -4   6  11       23.49       21.40        2.92 o
  -3   6  11      127.88      149.94        6.07 o
  -2   6  11       15.13       17.04        3.67 o
  -1   6  11        3.74        0.15        3.60 <
   0   6  11       -2.67        0.16        3.08 <
   1   6  11       24.56       28.95        4.75 o
   2   6  11        7.56        8.80        5.80 <
   3   6  11        3.03        0.49        9.08 <
   4   6  11        2.85        1.80        9.59 <
   5   6  11       -2.31        1.03        9.17 <
 -14   7  11        5.25       10.12       22.82 <
 -13   7  11       23.14       33.17       17.07 <
 -12   7  11       15.93       16.95        6.67 <
 -11   7  11      176.47      170.85       11.18 o
 -10   7  11       11.30        4.81        7.19 <
  -9   7  11       46.99       52.41        6.76 o
  -8   7  11       24.30       28.87        4.89 o
  -7   7  11      300.26      328.86       11.04 o
  -6   7  11      270.27      245.21       10.27 o
  -5   7  11      632.39      621.36       18.44 o
  -4   7  11       21.80       23.51        4.89 o
  -3   7  11      242.69      234.55        8.31 o
  -2   7  11     1321.82     1241.37       35.74 o
  -1   7  11       70.75       70.83        5.57 o
   0   7  11       31.50       20.17        5.09 o
   1   7  11        0.71        1.82        4.34 <
   2   7  11        8.10        6.70        6.92 <
   3   7  11       -3.03        1.79        7.48 <
   4   7  11       10.86        4.01        9.77 <
 -13   8  11       18.33        8.27       38.91 <
 -12   8  11       84.37       63.79       12.12 o
 -11   8  11       -0.18        7.32        9.74 <
 -10   8  11       71.11       83.52        8.81 o
  -9   8  11      130.02      145.16       10.07 o
  -8   8  11       65.50       74.89        8.03 o
  -7   8  11        0.00        1.08        3.31 <
  -6   8  11       53.66       53.05        5.87 o
  -5   8  11        1.33        5.31        5.48 <
  -4   8  11       53.75       60.25        8.05 o
  -3   8  11        6.85        0.67        3.92 <
  -2   8  11        0.71        0.91        5.43 <
  -1   8  11       -2.67        5.94        6.62 <
   0   8  11       58.82       58.78        5.41 o
   1   8  11        8.10       11.01        4.91 <
   2   8  11        7.03        8.50        6.62 <
   3   8  11        4.27        0.57        9.91 <
   4   8  11        5.96        0.06       20.66 <
 -12   9  11       11.66        8.13       10.64 <
 -11   9  11        2.76        5.21       12.64 <
 -10   9  11       -2.49        0.01       10.27 <
  -9   9  11       20.38       25.61       11.44 <
  -8   9  11       -3.65        6.10       11.25 <
  -7   9  11       -1.25        0.79        4.09 <
  -6   9  11      156.72      151.57        9.72 o
  -5   9  11      224.89      216.46       11.80 o
  -4   9  11      220.08      230.77       11.76 o
  -3   9  11      130.64      127.88        8.12 o
  -2   9  11        1.60        0.30        5.00 <
  -1   9  11        2.22        0.88        6.25 <
   0   9  11       46.01       47.37        8.10 o
   1   9  11       -4.54        0.20        7.40 <
   2   9  11       -3.20        4.11        9.82 <
   3   9  11       -2.67        2.27       17.50 <
 -11  10  11       28.21       42.43       15.24 <
 -10  10  11        2.31       11.87       11.80 <
  -9  10  11        1.60        3.67       10.43 <
  -8  10  11       49.66       45.45        9.29 o
  -7  10  11       46.10       49.64        7.58 o
  -6  10  11       62.12       54.16        9.91 o
  -5  10  11       18.60       20.33        6.51 <
  -4  10  11        7.30       11.39       10.25 <
  -3  10  11       65.86       66.18       11.27 o
  -2  10  11      150.75      142.49        9.36 o
  -1  10  11       -2.58        0.02        6.39 <
   0  10  11       43.16       36.05       10.59 o
   1  10  11       -5.61        0.00        7.69 <
   2  10  11       34.44       31.40       12.89 <
 -10  11  11       -5.52        8.05       14.15 <
  -9  11  11       20.91        3.51       17.28 <
  -8  11  11        0.80        5.08       15.11 <
  -7  11  11        7.92        0.36        9.52 <
  -6  11  11       16.29       20.22        8.01 <
  -5  11  11       11.12        4.20        8.95 <
  -4  11  11       41.38       35.39       10.47 o
  -3  11  11       -7.56        1.13        9.08 <
  -2  11  11       -5.52        0.26        9.17 <
  -1  11  11        4.27        1.35       12.05 <
   0  11  11       -5.43        2.41       22.16 <
   1  11  11      -10.41        9.14       30.65 <
  -8  12  11      -11.39        0.27       11.84 <
  -7  12  11        9.97        0.64       13.40 <
  -6  12  11       16.73        0.48       17.99 <
  -5  12  11       -8.37        0.51       20.90 <
  -4  12  11       16.55       17.24       11.39 <
  -3  12  11        7.30        5.01       12.57 <
  -2  12  11        3.83        7.13       19.08 <
  -1  12  11       17.35        0.31       16.02 <
 -16   0  12       27.77       43.91       10.68 <
 -15   0  12       -6.23        2.13        9.26 <
 -14   0  12      541.61      532.15       27.59 o
 -13   0  12       14.06       10.29        4.09 o
 -12   0  12       21.54       17.66        3.38 o
 -11   0  12      107.68       86.28        4.98 o
 -10   0  12     1022.18      892.58       22.43 o
  -9   0  12       90.95       88.48        3.74 o
  -8   0  12       46.45       58.77        2.67 o
  -7   0  12       34.89       34.59        2.49 o
  -6   0  12     2257.05     2191.76       37.38 o
  -5   0  12      229.78      214.18        5.70 o
  -4   0  12      603.02      583.64       12.82 o
  -3   0  12      115.51      116.89        4.63 o
  -2   0  12      601.42      603.77       14.77 o
  -1   0  12      735.26      733.47       19.22 o
   0   0  12     1168.66     1185.99       35.06 o
   1   0  12       30.97       36.57        4.81 o
   2   0  12        2.67        0.04        4.45 <
   3   0  12      154.49      161.56        8.72 o
   4   0  12       28.48       37.99        7.48 o
   5   0  12        3.03        0.41        6.59 <
 -15   1  12       -1.69       12.39       12.32 <
 -14   1  12       -2.76        0.14        5.96 <
 -13   1  12       -3.92        0.01        3.83 <
 -12   1  12       94.07       95.35        6.32 o
 -11   1  12       22.60       23.61        3.65 o
 -10   1  12      151.02      146.39        5.54 o
  -9   1  12      179.86      190.70        6.03 o
  -8   1  12        0.71        1.84        3.10 <
  -7   1  12      792.13      819.09       13.72 o
  -6   1  12       85.88       82.76        3.65 o
  -5   1  12       50.37       62.28        3.33 o
  -4   1  12       13.26       20.43        2.76 o
  -3   1  12        4.81        8.33        3.24 <
  -2   1  12      173.00      175.43        7.40 o
  -1   1  12      340.04      338.76       11.32 o
   0   1  12       18.78       21.68        3.65 o
   1   1  12      212.16      193.19        9.88 o
   2   1  12       41.03       48.39        6.67 o
   3   1  12       43.25       51.31        5.96 o
   4   1  12       -0.98        1.17        5.23 <
   5   1  12        1.78       16.71       11.32 <
   6   1  12        2.67        0.76        7.65 <
 -15   2  12       -8.90        0.49       16.37 <
 -14   2  12       23.94       33.04        6.85 o
 -13   2  12       81.34       87.46        5.61 o
 -12   2  12      674.04      611.28       19.36 o
 -11   2  12        6.41        4.27        3.35 <
 -10   2  12        7.65        5.01        2.60 <
  -9   2  12      541.35      529.26       11.39 o
  -8   2  12      477.00      457.51        9.61 o
  -7   2  12        2.49        4.63        1.46 <
  -6   2  12       14.51       12.57        3.33 o
  -5   2  12        3.83        3.37        2.22 <
  -4   2  12      192.94      153.66        6.19 o
  -3   2  12      279.08      271.61        8.90 o
  -2   2  12      439.81      407.63       13.22 o
  -1   2  12       31.95       31.68        4.09 o
   0   2  12        0.09        9.47        5.27 <
   1   2  12      391.84      407.88       15.86 o
   2   2  12        8.28       10.29        4.33 <
   3   2  12        2.14        4.71        3.97 <
   4   2  12        5.87       15.65       16.91 <
   5   2  12        3.20        9.25       11.52 <
 -15   3  12      -12.64        4.41       26.16 <
 -14   3  12       10.50        1.08        7.17 <
 -13   3  12        1.07        2.30        7.99 <
 -12   3  12       98.16      104.52        6.18 o
 -11   3  12      103.05      116.72        5.20 o
 -10   3  12      176.83      181.59        5.87 o
  -9   3  12      781.10      690.53       15.93 o
  -8   3  12        1.33        2.15        2.92 <
  -7   3  12     1681.98     1584.84       32.64 o
  -6   3  12       30.61       26.12        2.58 o
  -5   3  12      239.04      251.66        6.37 o
  -4   3  12      359.62      333.02        9.75 o
  -3   3  12       72.44       66.97        5.00 o
  -2   3  12        1.69        0.99        5.55 <
  -1   3  12      802.28      749.36       21.73 o
   0   3  12      376.98      387.40       16.59 o
   1   3  12      434.20      405.15       17.44 o
   2   3  12       14.77       31.36        4.89 o
   3   3  12      143.10      131.90       13.22 o
   4   3  12        4.00        0.18       20.18 <
   5   3  12       55.35       51.41       11.30 o
 -15   4  12       12.46       15.43       19.67 <
 -14   4  12        0.80        1.16        9.43 <
 -13   4  12        6.14        9.17        4.16 <
 -12   4  12       13.08       11.39        4.06 o
 -11   4  12      261.02      265.26        8.54 o
 -10   4  12       53.57       48.78        4.36 o
  -9   4  12      125.57      139.27        6.00 o
  -8   4  12      385.79      369.74       10.75 o
  -7   4  12      306.40      301.05        7.21 o
  -6   4  12      297.50      318.79        8.31 o
  -5   4  12      134.11      122.32        5.87 o
  -4   4  12       16.64       22.93        2.85 o
  -3   4  12      178.97      163.24        7.12 o
  -2   4  12       40.85       49.77        3.92 o
  -1   4  12      237.43      222.14        8.72 o
   0   4  12       41.20       46.88        4.47 o
   1   4  12       18.60       15.74        4.65 o
   2   4  12       73.69       81.15        8.24 o
   3   4  12       19.40       23.58        7.58 <
   4   4  12       40.40       25.43       13.44 o
   5   4  12       21.71       17.18       12.85 <
 -15   5  12       18.24        0.04       15.18 <
 -14   5  12       -2.94        0.04       16.77 <
 -13   5  12       33.37       33.32       10.70 o
 -12   5  12        3.47        0.27        4.54 <
 -11   5  12        0.36        0.06        5.52 <
 -10   5  12        2.94        2.23        3.35 <
  -9   5  12      120.59      126.70        6.39 o
  -8   5  12        8.63        7.04        3.74 <
  -7   5  12       35.06       28.89        3.77 o
  -6   5  12       25.36       28.53        3.33 o
  -5   5  12      186.62      178.22        6.50 o
  -4   5  12        6.94       14.54        2.95 <
  -3   5  12      115.87      119.52        6.18 o
  -2   5  12      113.38      111.67        6.25 o
  -1   5  12       50.19       39.39        4.43 o
   0   5  12        4.72        3.14        4.98 <
   1   5  12      144.26      137.85        7.39 o
   2   5  12       32.13       44.04        7.58 o
   3   5  12       14.59       16.40        8.40 <
   4   5  12        1.07        0.11       14.76 <
   5   5  12       22.87       12.47       13.95 <
 -14   6  12      170.78      126.99       25.13 o
 -13   6  12       16.29        3.56       19.06 <
 -12   6  12      153.51      162.84       10.50 o
 -11   6  12        0.00        1.67        8.33 <
 -10   6  12      125.12      129.21        8.21 o
  -9   6  12       -1.60        3.09        5.52 <
  -8   6  12      135.89      169.66        7.48 o
  -7   6  12       38.98       39.64        4.40 o
  -6   6  12      591.90      510.39       15.43 o
  -5   6  12        0.53        0.76        4.04 <
  -4   6  12      149.24      153.16        6.07 o
  -3   6  12        8.54        3.29        3.31 <
  -2   6  12       54.82       54.53        4.36 o
  -1   6  12       88.55       90.74        5.59 o
   0   6  12       74.67       92.20        5.91 o
   1   6  12       12.10        9.19        6.16 <
   2   6  12       12.82       14.71        7.17 <
   3   6  12       -3.56        1.94        9.29 <
   4   6  12        7.83        8.75       12.46 <
 -14   7  12        2.76        0.00       19.74 <
 -13   7  12       18.42        8.58       28.42 <
 -12   7  12       -4.81        0.53        9.43 <
 -11   7  12       -4.45        0.13        5.36 <
 -10   7  12        1.51        0.30        8.28 <
  -9   7  12      265.11      261.42       11.21 o
  -8   7  12       96.29       99.75        5.96 o
  -7   7  12       48.06       53.16        5.36 o
  -6   7  12      101.36      116.93        6.14 o
  -5   7  12        5.78        1.81        4.73 <
  -4   7  12       54.11       52.47        3.52 o
  -3   7  12       16.02       11.33        3.95 o
  -2   7  12        4.45       13.24        3.83 <
  -1   7  12       -1.07        1.63        6.55 <
   0   7  12       -1.69        0.08        5.34 <
   1   7  12       10.06        2.89        7.62 <
   2   7  12       -1.69        4.63       13.74 <
   3   7  12        4.81        5.68        8.72 <
   4   7  12       -1.33        1.93       15.43 <
 -13   8  12       21.54       16.73       11.30 <
 -12   8  12       82.76       85.47       13.06 o
 -11   8  12        7.83        9.07       13.21 <
 -10   8  12      106.44      107.56       10.73 o
  -9   8  12        0.00        9.97        7.19 <
  -8   8  12       70.84       61.17        7.08 o
  -7   8  12        4.27        3.58       10.11 <
  -6   8  12       43.96       43.41        5.39 o
  -5   8  12       20.38       12.74        6.53 o
  -4   8  12      193.74      160.91       11.04 o
  -3   8  12        5.16        0.43        3.88 <
  -2   8  12       65.23       69.61        6.25 o
  -1   8  12       15.13       24.75        5.48 <
   0   8  12       10.50        4.82        5.75 <
   1   8  12        0.98        0.95        8.45 <
   2   8  12        1.42        5.56       14.81 <
   3   8  12       -2.22        0.18       13.08 <
 -12   9  12       11.93        0.09       14.99 <
 -11   9  12       29.46       41.40       12.37 <
 -10   9  12       14.06       13.97       16.75 <
  -9   9  12       47.08       50.14        8.69 o
  -8   9  12       75.20       76.58        6.85 o
  -7   9  12      147.64      158.77        9.08 o
  -6   9  12       10.77       17.65        5.25 <
  -5   9  12       32.93       35.93        6.59 o
  -4   9  12       76.98       88.99       10.15 o
  -3   9  12       -0.98        3.03        3.45 <
  -2   9  12       12.19        7.34        4.72 <
  -1   9  12       37.20       26.73        5.64 o
   0   9  12        0.18        5.70        6.78 <
   1   9  12       19.31       17.22       12.83 <
   2   9  12       13.62       14.69       13.99 <
 -11  10  12       12.90        7.64       12.82 <
 -10  10  12        5.96        1.86       10.25 <
  -9  10  12        5.61        5.12        8.58 <
  -8  10  12       -5.16        3.57        5.29 <
  -7  10  12        2.40       12.10        8.56 <
  -6  10  12       11.93        2.83        7.24 <
  -5  10  12        0.53        2.33        7.58 <
  -4  10  12       10.95        6.69        8.70 <
  -3  10  12       19.67       12.15       11.66 <
  -2  10  12        4.36        0.39        7.28 <
  -1  10  12        7.21        8.95        7.40 <
   0  10  12       -1.25        0.65        9.91 <
   1  10  12        9.88        1.77       13.56 <
 -10  11  12       10.77        3.68       20.49 <
  -9  11  12       -1.69        3.71       17.59 <
  -8  11  12      -11.66        1.81        8.79 <
  -7  11  12       24.38       15.44       15.75 <
  -6  11  12       17.71       16.98       14.76 <
  -5  11  12       40.94       42.96       11.04 o
  -4  11  12       -3.11       10.33        8.19 <
  -3  11  12       13.26        9.66        9.29 <
  -2  11  12        8.54        2.23       14.33 <
  -1  11  12       11.75        9.97        9.15 <
  -7  12  12       13.79       10.35       13.40 <
  -6  12  12       -6.32        0.16       11.46 <
  -5  12  12       46.81       63.31       24.83 <
  -4  12  12       29.55       30.38       12.12 <
  -3  12  12        0.62        2.18       12.32 <
 -15   1  13       83.74       73.44       15.73 o
 -14   1  13       32.66       37.90        6.69 o
 -13   1  13      173.18      171.99        8.19 o
 -12   1  13      116.94      114.33        6.27 o
 -11   1  13      351.97      340.54       10.61 o
 -10   1  13       16.46       16.11        3.17 o
  -9   1  13     1235.94     1176.71       27.20 o
  -8   1  13      239.84      227.67        6.23 o
  -7   1  13     1079.40     1047.04       19.77 o
  -6   1  13     1112.15     1127.51       21.54 o
  -5   1  13      589.23      549.42       12.99 o
  -4   1  13      197.65      188.77        6.41 o
  -3   1  13      495.69      486.79       15.00 o
  -2   1  13      118.90       97.13        6.75 o
  -1   1  13      949.83      948.17       26.84 o
   0   1  13        7.56        6.05        4.97 <
   1   1  13      183.06      192.36        9.70 o
   2   1  13        1.16       10.65        5.30 <
   3   1  13       18.24       42.13        6.67 <
   4   1  13       -3.11        0.02       14.29 <
   5   1  13       30.44       41.13       24.83 <
 -15   2  13        4.72        0.35       15.72 <
 -14   2  13        3.38        0.07        8.24 <
 -13   2  13        1.96        4.98        4.79 <
 -12   2  13        4.72        0.45        3.74 <
 -11   2  13      266.18      287.80        8.37 o
 -10   2  13       30.26       40.59        3.31 o
  -9   2  13      648.41      661.08       14.79 o
  -8   2  13     1185.04     1163.59       24.86 o
  -7   2  13       98.87      103.11        3.92 o
  -6   2  13      750.57      781.22       16.36 o
  -5   2  13       14.86       11.49        3.29 o
  -4   2  13      699.93      718.02       14.77 o
  -3   2  13      325.54      324.05       10.32 o
  -2   2  13      476.74      469.32       15.81 o
  -1   2  13      213.05      207.87       10.06 o
   0   2  13        1.60        7.87        4.18 <
   1   2  13       99.58      110.39        7.24 o
   2   2  13       92.55       97.08        8.19 o
   3   2  13       -4.45        3.66        5.94 <
   4   2  13       38.80       37.55       10.43 o
   5   2  13       -6.76        0.03       26.63 <
 -15   3  13       17.00        4.78       22.27 <
 -14   3  13        0.98        3.43       14.42 <
 -13   3  13       32.48       38.03        4.18 o
 -12   3  13       28.83       29.99        4.00 o
 -11   3  13       57.31       56.70        3.76 o
 -10   3  13       14.24       13.63        2.31 o
  -9   3  13       41.11       52.14        3.03 o
  -8   3  13       25.27       26.06        3.42 o
  -7   3  13       64.79       54.84        3.33 o
  -6   3  13        0.44        3.08        2.95 <
  -5   3  13       40.31       41.84        3.84 o
  -4   3  13       78.58       78.72        5.16 o
  -3   3  13      397.53      388.37       12.37 o
  -2   3  13       32.57       50.56        4.54 o
  -1   3  13       16.46       23.25        4.31 o
   0   3  13       35.06       35.62        5.36 o
   1   3  13        0.71        3.14        5.52 <
   2   3  13       -5.43        1.01        5.32 <
   3   3  13       -1.51        0.41        7.30 <
   4   3  13        0.00        6.41       15.89 <
 -15   4  13      -12.46        3.47       19.83 <
 -14   4  13       58.82       50.24       10.22 o
 -13   4  13        3.47        5.94        5.43 <
 -12   4  13        6.94       21.12        3.03 <
 -11   4  13        4.72       11.79        3.72 <
 -10   4  13      112.40      108.03        5.34 o
  -9   4  13       11.84       20.13        3.03 o
  -8   4  13      104.57       95.62        5.04 o
  -7   4  13      158.14      166.50        5.43 o
  -6   4  13     1003.93      891.77       23.49 o
  -5   4  13      269.21      274.03        8.54 o
  -4   4  13       48.68       46.50        4.13 o
  -3   4  13       24.03       31.22        3.93 o
  -2   4  13       34.17       35.99        4.95 o
  -1   4  13       24.30       32.54        4.40 o
   0   4  13       93.89       94.30        8.38 o
   1   4  13       84.81      104.03        6.69 o
   2   4  13        5.07        0.48        7.40 <
   3   4  13        7.65       12.27       12.10 <
   4   4  13       46.99       40.40       20.97 <
 -15   5  13       15.31       36.39       36.63 <
 -14   5  13        4.36        4.35       22.82 <
 -13   5  13       36.31       50.83        8.97 o
 -12   5  13        2.40        0.82        3.60 <
 -11   5  13      212.61      227.71        9.08 o
 -10   5  13        9.08        7.68        3.74 <
  -9   5  13      232.09      240.73        9.79 o
  -8   5  13      148.09      144.28        7.40 o
  -7   5  13      463.83      458.75       13.19 o
  -6   5  13      100.30       97.27        4.89 o
  -5   5  13      260.75      250.65        8.38 o
  -4   5  13        6.23        9.82        3.38 <
  -3   5  13       59.18       58.33        4.57 o
  -2   5  13        7.92       14.29        3.99 <
  -1   5  13       49.39       43.66        5.09 o
   0   5  13       52.86       62.76        6.85 o
   1   5  13       62.03       64.45       10.63 o
   2   5  13       18.33       28.76        9.43 <
   3   5  13       14.51       20.56       10.77 <
   4   5  13      -10.32        0.01       11.78 <
 -14   6  13        9.43        0.87       11.68 <
 -13   6  13        3.38        3.16        6.87 <
 -12   6  13       41.29       36.23        6.57 o
 -11   6  13       13.88       11.14        5.96 <
 -10   6  13        9.97        7.45        6.19 <
  -9   6  13       29.63       29.41        5.34 o
  -8   6  13        6.23        7.91        4.00 <
  -7   6  13       48.59       46.87        4.72 o
  -6   6  13       25.81       26.57        4.33 o
  -5   6  13      111.78      108.19        5.02 o
  -4   6  13       -1.96        0.03        2.79 <
  -3   6  13       61.23       59.55        5.11 o
  -2   6  13       39.07       40.47        5.52 o
  -1   6  13        2.40        3.35        4.56 <
   0   6  13        5.34        0.09        5.20 <
   1   6  13       23.67       25.48        6.53 o
   2   6  13       10.59        0.34       13.35 <
   3   6  13       23.14       31.34       13.24 <
 -14   7  13      -29.28        0.21       25.67 <
 -13   7  13      230.49      218.37       25.27 o
 -12   7  13        0.09        0.01       11.87 <
 -11   7  13      150.31      168.86       10.73 o
 -10   7  13       91.04      110.25        9.74 o
  -9   7  13      299.46      320.70       13.35 o
  -8   7  13        0.89        2.58        6.76 <
  -7   7  13       -0.98        0.14        4.82 <
  -6   7  13      156.81      164.54        9.88 o
  -5   7  13       98.07       93.08        9.91 o
  -4   7  13      227.38      221.01        9.34 o
  -3   7  13        2.58        2.13        3.47 <
  -2   7  13       30.17       37.37        5.45 o
  -1   7  13      115.25      110.15        8.06 o
   0   7  13       15.31       23.17        7.03 <
   1   7  13       36.31       31.90        7.80 o
   2   7  13       -2.58        6.23       10.18 <
   3   7  13        3.83        1.84       11.50 <
 -13   8  13        1.96        7.29       15.97 <
 -12   8  13       17.98        3.22       10.96 <
 -11   8  13        9.79        6.09        9.01 <
 -10   8  13        4.18        0.06        7.58 <
  -9   8  13        5.43       12.77       10.23 <
  -8   8  13      100.12      110.08        6.41 o
  -7   8  13       17.26       28.33        5.91 <
  -6   8  13       54.20       53.15        7.26 o
  -5   8  13        4.09        1.95        7.24 <
  -4   8  13       34.26       39.88        5.14 o
  -3   8  13       28.66       34.27        5.57 o
  -2   8  13       16.91       20.11        5.66 <
  -1   8  13       39.78       40.10        6.23 o
   0   8  13       58.91       68.66       11.68 o
   1   8  13        9.61        0.01       10.06 <
   2   8  13       -4.98        0.96       13.79 <
 -12   9  13        8.10        4.42       17.39 <
 -11   9  13       85.70       84.35       17.23 o
 -10   9  13        6.41        1.16       11.60 <
  -9   9  13        0.00        2.31        8.45 <
  -8   9  13       81.25       81.77        7.32 o
  -7   9  13       38.00       42.13        7.24 o
  -6   9  13       28.48       21.19        7.05 o
  -5   9  13        1.96        0.00        9.52 <
  -4   9  13       10.32       11.80        6.94 <
  -3   9  13       23.14       31.06        5.94 o
  -2   9  13       64.08       68.27        7.23 o
  -1   9  13       36.31       37.11       10.57 o
   0   9  13       -2.49        1.28        4.27 <
   1   9  13        8.19       15.95       12.01 <
 -11  10  13       40.05       16.53       15.57 <
 -10  10  13       12.19       17.04       13.14 <
  -9  10  13        0.44       13.56       18.40 <
  -8  10  13       24.38       22.52        9.52 <
  -7  10  13       13.44       17.58        9.34 <
  -6  10  13       62.83       59.26       11.46 o
  -5  10  13       64.52       70.95       10.89 o
  -4  10  13       32.57       49.65       11.25 <
  -3  10  13       10.32        9.00       11.04 <
  -2  10  13       53.57       52.27       12.53 o
  -1  10  13        1.69        2.45       13.97 <
   0  10  13       34.08       27.06       14.43 <
  -9  11  13        5.25        0.41       14.11 <
  -8  11  13       -5.61        0.94       11.39 <
  -7  11  13       38.45       15.59       14.74 <
  -6  11  13       18.87       24.47       14.54 <
  -5  11  13      -11.84        0.34       15.20 <
  -4  11  13       10.86        0.16       13.01 <
  -3  11  13       16.91        8.60       14.63 <
  -2  11  13        9.97       16.34       14.17 <
 -16   0  14       67.81        3.42       20.65 o
 -15   0  14        2.14        8.63       10.50 <
 -14   0  14      169.98      175.98        9.43 o
 -13   0  14      245.80      249.48       11.04 o
 -12   0  14       81.87       94.36        4.98 o
 -11   0  14      328.92      347.45       11.21 o
 -10   0  14     1521.79     1377.95       35.06 o
  -9   0  14       11.57        6.52        2.14 o
  -8   0  14     2875.91     2817.68       52.68 o
  -7   0  14      511.18      503.59       11.21 o
  -6   0  14     1236.47     1278.39       28.48 o
  -5   0  14      256.83      273.68        8.19 o
  -4   0  14     1484.05     1370.14       31.33 o
  -3   0  14      179.23      149.55        6.59 o
  -2   0  14      609.78      672.73       22.96 o
  -1   0  14      119.07      139.51        9.26 o
   0   0  14      416.49      412.13       16.91 o
   1   0  14       86.68       93.65        6.94 o
   2   0  14        5.87       12.13        5.34 <
   3   0  14       -3.03        0.30       12.64 <
   4   0  14       41.65       51.82       26.34 <
 -15   1  14        0.89        3.65        8.65 <
 -14   1  14       12.90        7.34        5.54 <
 -13   1  14       -1.42        2.71        2.14 <
 -12   1  14       13.17       13.34        3.74 o
 -11   1  14      102.43       97.24        6.16 o
 -10   1  14      113.11      121.75        5.02 o
  -9   1  14       61.41       62.88        4.43 o
  -8   1  14     1471.42     1357.43       28.50 o
  -7   1  14      306.76      316.93        8.45 o
  -6   1  14       51.62       48.28        3.74 o
  -5   1  14      136.34      141.62        5.96 o
  -4   1  14      179.68      157.04        7.07 o
  -3   1  14     1191.09     1223.58       33.28 o
  -2   1  14        2.67        4.73        4.56 <
  -1   1  14       94.60      104.20        6.59 o
   0   1  14       29.72       37.91        6.50 o
   1   1  14       13.79       11.50        5.43 <
   2   1  14        7.65        9.13        7.03 <
   3   1  14        6.76       20.01       10.50 <
   4   1  14       -4.72        0.00       23.71 <
 -15   2  14       21.54       15.43        7.65 <
 -14   2  14       11.84        8.61        4.75 <
 -13   2  14        4.36        4.58        4.40 <
 -12   2  14      241.08      251.28        9.52 o
 -11   2  14       28.39       27.61        3.38 o
 -10   2  14       53.40       50.96        3.92 o
  -9   2  14       70.66       80.87        5.59 o
  -8   2  14      733.39      684.65       16.75 o
  -7   2  14      233.25      238.52        7.21 o
  -6   2  14      446.84      464.23       11.76 o
  -5   2  14        2.40        0.65        4.72 <
  -4   2  14      161.88      185.06        6.94 o
  -3   2  14      118.45      141.89        5.96 o
  -2   2  14      219.01      224.38        8.74 o
  -1   2  14      174.69      175.16        8.92 o
   0   2  14      111.24      130.13        7.46 o
   1   2  14       12.64       13.86        6.23 <
   2   2  14       35.51       29.73       10.45 o
   3   2  14       -5.43        6.97       14.51 <
   4   2  14       -3.03        1.03       12.33 <
 -15   3  14       37.64       41.38       20.45 <
 -14   3  14       12.46        5.83        5.43 <
 -13   3  14       62.83       69.84        6.05 o
 -12   3  14       13.62       21.73        3.83 o
 -11   3  14        4.09        2.28        3.11 <
 -10   3  14      210.11      221.69        6.59 o
  -9   3  14      179.86      167.39        7.46 o
  -8   3  14      854.78      867.24       20.15 o
  -7   3  14       34.26       30.57        2.78 o
  -6   3  14      609.16      548.27       15.13 o
  -5   3  14      261.28      253.23        8.56 o
  -4   3  14       -0.09        1.58        4.38 <
  -3   3  14      425.03      422.75       13.47 o
  -2   3  14       80.81       74.19        6.07 o
  -1   3  14      494.09      515.68       19.04 o
   0   3  14       41.29       41.90        6.14 o
   1   3  14       32.13       32.91        8.31 o
   2   3  14       39.69       37.87       18.83 <
   3   3  14       21.71       30.27       16.48 <
   4   3  14       -2.49        0.22       20.74 <
 -15   4  14       16.29       22.83       19.26 <
 -14   4  14       10.68        0.50       21.79 <
 -13   4  14        3.65        3.24        5.20 <
 -12   4  14       -1.60        0.45        4.06 <
 -11   4  14       50.99       51.76        4.27 o
 -10   4  14        5.61        5.61        3.22 <
  -9   4  14       10.68       10.63        3.38 o
  -8   4  14      359.36      326.56       12.28 o
  -7   4  14       99.49       99.48        5.07 o
  -6   4  14      399.85      412.18       11.39 o
  -5   4  14      297.59      303.21        8.19 o
  -4   4  14      113.11      104.43        5.54 o
  -3   4  14        1.07        0.90        3.31 <
  -2   4  14       10.06       14.51        4.15 <
  -1   4  14      182.70      187.59        8.83 o
   0   4  14       16.37       10.50        7.16 <
   1   4  14       13.62       20.45        6.27 <
   2   4  14       69.24       56.93       10.41 o
   3   4  14       -2.14        0.34       11.98 <
 -15   5  14       67.10       73.91       19.33 o
 -14   5  14       12.55        1.00       12.07 <
 -13   5  14        5.07       13.05        4.36 <
 -12   5  14        1.96        0.00        3.68 <
 -11   5  14       -4.27        1.12        3.93 <
 -10   5  14        2.76        1.59        7.65 <
  -9   5  14        1.25        4.11        3.58 <
  -8   5  14       22.34       39.01        5.02 o
  -7   5  14       12.10        9.19        3.20 o
  -6   5  14      628.12      640.50       17.73 o
  -5   5  14       51.35       56.34        4.45 o
  -4   5  14       76.98       75.50        4.63 o
  -3   5  14        6.32        9.55        3.92 <
  -2   5  14       51.35       51.98        5.77 o
  -1   5  14        7.03        7.99        6.69 <
   0   5  14       53.13       43.71       10.22 o
   1   5  14       48.77       60.78        8.77 o
   2   5  14       -0.36        0.19       10.00 <
   3   5  14        8.45        6.96        9.56 <
 -14   6  14       37.56       45.92       16.78 <
 -13   6  14       41.38       44.37        6.60 o
 -12   6  14      135.89      119.12        9.43 o
 -11   6  14       14.42        7.54        5.27 <
 -10   6  14      229.16      197.48       13.56 o
  -9   6  14       88.73       89.70        8.22 o
  -8   6  14      456.18      415.05       14.38 o
  -7   6  14       -2.40        3.13        3.74 <
  -6   6  14      159.83      170.84        8.31 o
  -5   6  14        0.36        4.38        2.06 <
  -4   6  14       20.20       19.90        3.29 o
  -3   6  14      206.20      200.05        9.11 o
  -2   6  14      272.05      269.67       12.65 o
  -1   6  14       23.94       23.70        6.98 o
   0   6  14       12.10        2.51        5.66 <
   1   6  14       86.77       85.53       11.36 o
   2   6  14       22.25        7.42       13.60 <
 -14   7  14       32.48        0.01       25.99 <
 -13   7  14       49.30        5.77       25.51 <
 -12   7  14       -3.11        0.33        9.34 <
 -11   7  14       -0.09        0.69       14.56 <
 -10   7  14       20.11       37.06        6.75 <
  -9   7  14       26.88       37.56        6.32 o
  -8   7  14       -0.44        4.51        3.79 <
  -7   7  14       86.86       87.43        7.94 o
  -6   7  14       57.40       45.73       11.27 o
  -5   7  14       35.69       47.15        3.60 o
  -4   7  14      222.48      232.16        9.06 o
  -3   7  14       -2.40        0.27        3.56 <
  -2   7  14        5.61       12.74        4.89 <
  -1   7  14       10.50        6.44        6.57 <
   0   7  14       -5.43        3.19        9.54 <
   1   7  14        5.16        0.41       10.91 <
   2   7  14       -2.76        1.28       11.94 <
 -13   8  14       13.35        1.85       15.65 <
 -12   8  14      125.48      102.16       15.59 o
 -11   8  14       33.11       35.45       13.72 <
 -10   8  14      211.72      207.45       15.77 o
  -9   8  14       30.61       34.28        9.29 o
  -8   8  14       51.88       43.47        6.43 o
  -7   8  14        8.37        5.42        6.67 <
  -6   8  14       -3.65        1.04        6.73 <
  -5   8  14        1.69        2.83        6.43 <
  -4   8  14       59.18       65.52        5.48 o
  -3   8  14        7.56        1.48        7.39 <
  -2   8  14       80.54       80.43        7.58 o
  -1   8  14       28.48       30.79        9.24 o
   0   8  14       85.79       81.19       12.37 o
   1   8  14        8.28        8.01       12.05 <
 -12   9  14       13.88        3.89       20.13 <
 -11   9  14       11.84        0.50       10.34 <
 -10   9  14        1.78        0.95       20.04 <
  -9   9  14       -5.43        7.33        9.52 <
  -8   9  14       23.85       23.96        7.53 o
  -7   9  14       75.02       63.70       10.27 o
  -6   9  14       82.41       81.93       12.49 o
  -5   9  14       -1.33        0.46        6.80 <
  -4   9  14       48.95       44.28       10.06 o
  -3   9  14       22.78       28.25        6.02 o
  -2   9  14       -0.71       10.30       10.20 <
  -1   9  14       -3.65        1.33        9.95 <
   0   9  14       -2.67        1.91       13.05 <
 -11  10  14        2.05        0.00       19.54 <
 -10  10  14       10.68        5.04       14.70 <
  -9  10  14       16.73        5.89       13.19 <
  -8  10  14        4.27        0.09       12.94 <
  -7  10  14       11.12        8.62        8.67 <
  -6  10  14       11.39        1.83       11.73 <
  -5  10  14       19.85       22.97        7.42 <
  -4  10  14        1.78        5.28       10.22 <
  -3  10  14        6.67       16.59       11.04 <
  -2  10  14        4.36        3.65       10.43 <
  -1  10  14      -15.48        5.65       15.18 <
  -9  11  14       -4.45        0.93       16.55 <
  -8  11  14       40.40       34.95       14.10 <
  -7  11  14       -3.74        3.86       22.14 <
  -6  11  14        7.39       17.16       12.87 <
  -5  11  14       39.34       27.57       19.19 <
  -4  11  14       36.49       43.18       15.84 <
  -3  11  14       18.24       17.42       16.62 <
 -15   1  15       63.54       63.91       11.89 o
 -14   1  15       48.68       62.85        5.84 o
 -13   1  15       89.79       91.87        6.59 o
 -12   1  15      115.42      138.92        6.46 o
 -11   1  15       14.95       11.91        3.03 o
 -10   1  15      358.73      339.86       10.91 o
  -9   1  15      765.17      766.24       18.19 o
  -8   1  15        1.51        1.51        2.14 <
  -7   1  15      361.40      388.95        9.88 o
  -6   1  15       -0.89        1.15        4.72 <
  -5   1  15     1344.96     1254.36       30.35 o
  -4   1  15       18.51       18.62        4.02 o
  -3   1  15      481.01      474.36       17.42 o
  -2   1  15       28.66       36.17        5.66 o
  -1   1  15        8.90        7.55        5.84 <
   0   1  15       93.98       87.21        7.92 o
   1   1  15       19.13       19.96        8.53 <
   2   1  15       -2.67        7.29       11.85 <
   3   1  15       16.29       27.22       15.24 <
 -15   2  15       37.56       35.42       10.61 o
 -14   2  15        4.09        0.35        6.73 <
 -13   2  15       27.59       23.80        6.71 o
 -12   2  15       92.20       90.04        6.03 o
 -11   2  15        5.16        3.95        2.78 <
 -10   2  15      268.76      279.00        8.40 o
  -9   2  15     1142.85     1016.80       27.75 o
  -8   2  15        2.85        4.64        3.95 <
  -7   2  15     1609.89     1509.51       34.08 o
  -6   2  15      234.41      231.83        8.51 o
  -5   2  15       13.62       12.12        3.76 o
  -4   2  15      156.54      173.87        6.94 o
  -3   2  15      184.57      186.96        8.79 o
  -2   2  15      413.37      423.11       14.92 o
  -1   2  15       54.82       56.08        7.56 o
   0   2  15      101.99      102.00        8.10 o
   1   2  15       11.12        9.67        5.43 <
   2   2  15       20.11       12.22       16.25 <
   3   2  15        3.03        0.42       18.23 <
 -15   3  15       -4.45        1.85       12.58 <
 -14   3  15       -3.03        3.17        6.60 <
 -13   3  15        2.49        3.41        5.27 <
 -12   3  15        3.11        3.33        5.46 <
 -11   3  15      581.66      571.94       16.20 o
 -10   3  15      194.36      192.42        7.51 o
  -9   3  15       23.05       27.90        4.56 o
  -8   3  15       21.45       26.29        2.81 o
  -7   3  15      194.90      210.01        7.14 o
  -6   3  15      112.93      116.94        5.62 o
  -5   3  15      552.83      555.12       15.50 o
  -4   3  15      122.63      145.25        6.23 o
  -3   3  15       44.14       52.89        5.43 o
  -2   3  15       10.95       12.45        6.07 <
  -1   3  15       71.73       93.56        8.45 o
   0   3  15       -2.05        0.00        7.40 <
   1   3  15        0.09        5.39        7.83 <
   2   3  15       -1.87        2.62       14.43 <
   3   3  15       18.51        0.00       19.42 <
 -15   4  15       60.07       37.31       34.83 <
 -14   4  15       81.70       89.08        9.70 o
 -13   4  15        9.70        7.82        5.29 <
 -12   4  15       15.57       12.47        5.14 o
 -11   4  15       40.76       43.42        5.07 o
 -10   4  15       -2.05        1.32        4.00 <
  -9   4  15       42.36       45.48        4.15 o
  -8   4  15      107.77      116.28        4.38 o
  -7   4  15      145.33      143.85        6.67 o
  -6   4  15      396.73      428.58       12.83 o
  -5   4  15      820.25      768.04       22.98 o
  -4   4  15      262.17      254.85        9.61 o
  -3   4  15      137.14      125.74        7.05 o
  -2   4  15        5.78       13.29        5.16 <
  -1   4  15      139.36      159.94        9.24 o
   0   4  15       44.14       36.96        8.65 o
   1   4  15       10.59        7.76        9.70 <
   2   4  15       13.88       11.02       12.28 <
 -15   5  15       58.82       29.35       22.98 <
 -14   5  15       15.75       11.19       13.79 <
 -13   5  15       30.88       38.64        7.30 o
 -12   5  15       43.78       50.56        5.71 o
 -11   5  15       74.22       72.03        7.05 o
 -10   5  15      139.63      143.35        7.21 o
  -9   5  15      133.85      152.41        9.66 o
  -8   5  15      247.67      257.30        8.12 o
  -7   5  15      564.66      562.72       17.62 o
  -6   5  15       23.41       24.58        3.67 o
  -5   5  15      254.70      261.53        9.08 o
  -4   5  15       10.50       13.21        4.31 <
  -3   5  15      221.77      227.66        9.77 o
  -2   5  15       26.61       31.45        6.98 o
  -1   5  15        9.26       11.25        4.65 <
   0   5  15       76.36       69.29       12.80 o
   1   5  15       24.30       28.02        8.51 <
   2   5  15       -0.44        2.97        9.56 <
 -14   6  15       23.32       12.06       32.54 <
 -13   6  15       37.82       27.27        9.95 o
 -12   6  15        0.00        1.37       10.00 <
 -11   6  15        5.43        2.83        6.09 <
 -10   6  15       -6.14        6.26        5.80 <
  -9   6  15      120.14      120.00        8.77 o
  -8   6  15      110.71      120.16        7.35 o
  -7   6  15       10.86        6.07        4.54 <
  -6   6  15       -0.53        1.43        2.60 <
  -5   6  15      172.02      172.57        6.67 o
  -4   6  15       -0.18        2.71        6.43 <
  -3   6  15      176.65      167.74       10.02 o
  -2   6  15       39.96       39.04        7.76 o
  -1   6  15        8.54       17.87        5.89 <
   0   6  15       16.82       21.10        6.69 <
   1   6  15       -3.03        1.18       11.12 <
   2   6  15       11.04        3.66       13.70 <
 -14   7  15       -1.07        1.38       19.04 <
 -13   7  15       29.28       29.65        9.04 o
 -12   7  15        8.90       23.83       10.61 <
 -11   7  15        4.45        0.57        9.58 <
 -10   7  15        3.03        9.52        9.47 <
  -9   7  15      243.57      252.56       17.26 o
  -8   7  15      466.95      450.61       20.74 o
  -7   7  15       19.67       31.08        5.29 o
  -6   7  15       31.59       33.45        6.07 o
  -5   7  15       59.27       66.09        6.27 o
  -4   7  15       27.59       29.28        5.62 o
  -3   7  15       34.00       31.40        6.60 o
  -2   7  15       84.99       77.07       10.25 o
  -1   7  15       24.30       33.24        9.47 <
   0   7  15        3.20       10.87        9.61 <
   1   7  15       -1.69        7.29       19.42 <
 -13   8  15      -25.63        0.07       19.45 <
 -12   8  15        3.20        0.04        9.56 <
 -11   8  15       23.49       16.96       19.04 <
 -10   8  15       23.49       17.22       15.20 <
  -9   8  15        6.41        9.70        8.83 <
  -8   8  15       24.56       28.81        8.26 <
  -7   8  15        5.87        0.12        8.12 <
  -6   8  15       -7.39        0.10        6.35 <
  -5   8  15       50.28       52.50        9.04 o
  -4   8  15       -1.16        2.57        6.80 <
  -3   8  15        2.94        0.10        7.21 <
  -2   8  15        5.16        3.30        7.10 <
  -1   8  15       23.94       12.02       14.52 <
   0   8  15        1.69       10.28        8.86 <
 -12   9  15       13.70        0.20       21.23 <
 -11   9  15       25.10       16.84       19.88 <
 -10   9  15       47.17       63.81       12.58 o
  -9   9  15       28.57       44.42       14.81 <
  -8   9  15       -1.78        1.57       13.49 <
  -7   9  15       51.17       54.63       10.59 o
  -6   9  15       58.65       65.83       13.76 o
  -5   9  15        1.07        3.30       15.88 <
  -4   9  15        8.01        8.59       11.66 <
  -3   9  15        1.16       12.14       13.30 <
  -2   9  15       15.04       26.46       18.72 <
  -1   9  15        4.45        4.05       13.70 <
 -10  10  15        4.81        9.57       21.13 <
  -9  10  15       -8.10        0.01       14.24 <
  -8  10  15       -2.85        0.55       13.03 <
  -7  10  15       14.59       25.23       11.66 <
  -6  10  15       16.91       16.96       10.71 <
  -5  10  15       23.94       12.78       14.70 <
  -4  10  15       -1.69        3.84       20.68 <
  -3  10  15       89.17       95.86       22.82 o
  -7  11  15      -14.86        0.01       20.38 <
  -6  11  15       -2.49        6.63       19.83 <
 -16   0  16        8.90       19.82       12.64 <
 -15   0  16       55.89       44.18        7.65 o
 -14   0  16      244.55      224.21       13.53 o
 -13   0  16       95.04       94.43        7.12 o
 -12   0  16      158.94      147.56        7.48 o
 -11   0  16      352.95      345.85       11.75 o
 -10   0  16      353.13      343.54        9.79 o
  -9   0  16     1465.19     1398.36       35.42 o
  -8   0  16      323.94      328.04       10.32 o
  -7   0  16      158.23      175.65        6.23 o
  -6   0  16        7.30       24.25        3.03 <
  -5   0  16      172.29      169.30        6.41 o
  -4   0  16     1519.47     1397.78       37.38 o
  -3   0  16      515.63      470.94       16.37 o
  -2   0  16      174.61      190.04       10.50 o
  -1   0  16      132.42      131.22        8.37 o
   0   0  16        0.53       10.58        5.27 <
   1   0  16        8.01        8.57        9.61 <
   2   0  16       99.49       40.78       18.69 o
 -15   1  16       12.46        7.84        6.39 <
 -14   1  16       23.85       19.24        6.75 o
 -13   1  16       34.62       53.12        6.00 o
 -12   1  16       34.80       35.02        5.09 o
 -11   1  16      187.33      192.31        6.89 o
 -10   1  16       -0.89        2.32        4.34 <
  -9   1  16       17.62       17.86        3.56 o
  -8   1  16      265.73      242.02        8.28 o
  -7   1  16       82.85      100.34        4.63 o
  -6   1  16      504.15      524.92       13.70 o
  -5   1  16      140.61      150.74        6.85 o
  -4   1  16       -3.92        0.26        4.43 <
  -3   1  16        1.07        3.44        3.67 <
  -2   1  16       10.15       21.07        5.71 <
  -1   1  16       15.84       18.31        6.50 <
   0   1  16        6.41        7.05        8.56 <
   1   1  16        1.96        1.30        8.22 <
   2   1  16        1.78        0.15       12.83 <
 -15   2  16       39.07       51.12       12.42 o
 -14   2  16        7.56       16.84        6.14 <
 -13   2  16       -1.07        0.60        4.72 <
 -12   2  16        2.14        0.95        2.51 <
 -11   2  16       26.52       28.11        4.00 o
 -10   2  16      100.30      103.82        6.94 o
  -9   2  16       65.77       69.23        3.49 o
  -8   2  16      217.41      253.71        7.74 o
  -7   2  16      352.41      312.59       10.59 o
  -6   2  16      147.46      173.02        7.03 o
  -5   2  16      238.68      225.71        9.61 o
  -4   2  16        4.45        8.68        4.00 <
  -3   2  16       40.40       51.45        4.73 o
  -2   2  16      102.97      116.83        7.83 o
  -1   2  16       73.69       83.23        9.50 o
   0   2  16       -2.31        3.06        5.25 <
   1   2  16       32.30       31.38       10.77 <
   2   2  16       12.28        4.24       11.41 <
 -15   3  16        0.18        0.45        9.61 <
 -14   3  16       53.13       57.79        7.21 o
 -13   3  16       11.66        8.20        6.34 <
 -12   3  16       76.09       63.10        6.78 o
 -11   3  16       38.80       42.46        6.03 o
 -10   3  16       96.20       89.26        5.62 o
  -9   3  16      124.68      140.56        7.08 o
  -8   3  16      414.89      400.81       11.30 o
  -7   3  16      158.23      153.90        6.50 o
  -6   3  16      559.50      475.64       18.60 o
  -5   3  16       78.49       77.27        6.85 o
  -4   3  16       93.80      102.91        5.34 o
  -3   3  16       36.04       28.49        5.91 o
  -2   3  16      112.84      103.10        9.34 o
  -1   3  16        4.00        8.46        4.72 <
   0   3  16       20.29       35.10        7.30 <
   1   3  16        2.58        3.19       14.31 <
   2   3  16        4.63       12.33       13.63 <
 -15   4  16       18.07        8.13       11.75 <
 -14   4  16       15.57       16.93        7.05 <
 -13   4  16        3.11        4.50        6.39 <
 -12   4  16       -4.27        0.23        4.27 <
 -11   4  16      208.60      202.38       11.53 o
 -10   4  16       16.11       22.02        4.56 o
  -9   4  16      322.42      320.45       10.39 o
  -8   4  16        1.25        0.73        3.61 <
  -7   4  16      144.61      145.13        6.71 o
  -6   4  16      176.12      191.32        8.01 o
  -5   4  16       21.98       22.82        4.65 o
  -4   4  16       23.23       31.92        5.16 o
  -3   4  16        4.98        6.32        5.04 <
  -2   4  16      115.16      108.70        9.18 o
  -1   4  16        5.61        3.60        5.80 <
   0   4  16       14.51       19.06       12.16 <
   1   4  16        1.07        4.71       13.85 <
   2   4  16       -6.94        3.12       11.43 <
 -15   5  16       20.82        3.93       13.74 <
 -14   5  16       30.70       21.93       20.50 <
 -13   5  16       33.46       29.50        7.16 o
 -12   5  16       19.22       15.48        5.34 o
 -11   5  16       -0.18        3.74        4.50 <
 -10   5  16      163.93      142.86        9.61 o
  -9   5  16       30.08       33.98        4.72 o
  -8   5  16        8.72       12.28        3.38 <
  -7   5  16       -2.40        0.41        4.11 <
  -6   5  16       52.33       59.50        4.84 o
  -5   5  16        0.36        0.18        4.27 <
  -4   5  16      207.18      164.52        9.63 o
  -3   5  16       16.02       26.74        5.71 <
  -2   5  16       51.79       58.89        7.62 o
  -1   5  16        3.20        6.98        6.89 <
   0   5  16       17.89       22.04       10.32 <
   1   5  16       12.19        8.47       13.17 <
 -14   6  16       -2.49        1.18        9.74 <
 -13   6  16       18.96       16.71        7.96 <
 -12   6  16       -2.22        0.36        7.24 <
 -11   6  16       25.19       25.49        6.32 o
 -10   6  16       40.14       53.13        7.12 o
  -9   6  16       59.54       53.46       13.47 o
  -8   6  16       -0.09        1.22        3.88 <
  -7   6  16      328.56      315.45       13.56 o
  -6   6  16       26.43       28.72        5.48 o
  -5   6  16       20.02       25.57        4.61 o
  -4   6  16       29.72       38.55        5.34 o
  -3   6  16        7.83        8.48        5.64 <
  -2   6  16       -3.65        0.04        8.22 <
  -1   6  16        6.23       16.91       10.27 <
   0   6  16       17.89       20.76        9.66 <
   1   6  16       15.57        7.36       14.59 <
 -13   7  16        6.14        4.03        9.36 <
 -12   7  16       -2.31        6.57        9.40 <
 -11   7  16       13.53       10.53        6.43 <
 -10   7  16        5.07        1.73        7.42 <
  -9   7  16        2.94        3.09       10.98 <
  -8   7  16       12.73       22.18        9.84 <
  -7   7  16        0.18        0.03        6.60 <
  -6   7  16        1.60        5.91       11.36 <
  -5   7  16        1.60        5.08        6.44 <
  -4   7  16       70.22       69.17        7.58 o
  -3   7  16        1.69        1.10        5.39 <
  -2   7  16        3.83        4.72       14.97 <
  -1   7  16       26.25       24.87       13.30 <
   0   7  16        0.98        2.51       12.00 <
 -12   8  16        7.83        9.83       12.12 <
 -11   8  16        4.45        0.41       11.07 <
 -10   8  16       29.19       17.13       20.82 <
  -9   8  16       11.57       21.99       16.70 <
  -8   8  16       70.75       77.06       17.07 o
  -7   8  16       45.92       47.51        9.99 o
  -6   8  16        7.83        0.93        7.24 <
  -5   8  16       42.09       58.73        8.54 o
  -4   8  16        2.76        3.85        6.12 <
  -3   8  16      -13.44        0.01        9.42 <
  -2   8  16       -3.38        0.70       11.36 <
  -1   8  16        4.72        2.67       10.47 <
 -11   9  16      -16.82        7.43       19.60 <
 -10   9  16      131.71       96.79       21.06 o
  -9   9  16       -6.50        4.78       20.38 <
  -8   9  16       16.46        9.04       17.39 <
  -7   9  16       12.10        1.96       10.82 <
  -6   9  16       -3.47        3.41       10.16 <
  -5   9  16        1.42        0.98       20.79 <
  -4   9  16      106.35      106.71       24.67 o
  -3   9  16       -8.37        0.84       19.47 <
  -2   9  16      146.48      126.70       19.56 o
  -9  10  16        3.83        0.09       12.74 <
  -8  10  16       -1.78       13.17       16.57 <
  -7  10  16       15.84       18.19       12.67 <
  -6  10  16        2.94       13.06       17.18 <
  -5  10  16       -4.81        0.34       13.10 <
  -4  10  16       11.93        0.25       12.82 <
 -15   1  17        9.97       13.86        6.96 <
 -14   1  17      101.72       87.39       10.52 o
 -13   1  17      180.12      179.27        9.52 o
 -12   1  17       58.74       60.74        6.64 o
 -11   1  17       30.26       31.05        4.89 o
 -10   1  17      254.70      251.04        8.85 o
  -9   1  17        3.65        0.73        3.54 <
  -8   1  17      649.74      624.95       17.37 o
  -7   1  17       25.81       26.48        3.84 o
  -6   1  17       53.75       61.41        4.89 o
  -5   1  17      166.60      157.44        7.76 o
  -4   1  17        6.23        8.40        4.27 <
  -3   1  17      104.75      112.53        8.54 o
  -2   1  17       30.70       24.32        8.72 o
  -1   1  17        3.74        0.72        7.07 <
   0   1  17        8.45        3.62        7.51 <
   1   1  17       21.89        6.57       18.30 <
 -15   2  17       38.89       30.88       15.43 <
 -14   2  17        3.83        0.00        7.35 <
 -13   2  17       45.30       44.38        6.87 o
 -12   2  17       77.87       77.98        6.39 o
 -11   2  17      206.82      215.98       10.23 o
 -10   2  17       17.71       21.49        4.13 o
  -9   2  17       62.30       73.97        3.88 o
  -8   2  17       31.50       38.12        3.74 o
  -7   2  17      295.01      299.37       10.50 o
  -6   2  17       46.63       73.78        5.16 o
  -5   2  17      175.94      175.73        8.45 o
  -4   2  17       61.23       56.33        5.89 o
  -3   2  17      266.45      231.95       12.55 o
  -2   2  17        8.99        8.38        7.19 <
  -1   2  17       23.85       24.72        7.65 o
   0   2  17        0.44        1.01       12.28 <
   1   2  17       20.74       33.59       20.11 <
 -15   3  17        9.34       12.78       16.05 <
 -14   3  17        0.98        2.58        8.35 <
 -13   3  17       44.50       63.78        6.87 o
 -12   3  17        0.00        0.07        4.40 <
 -11   3  17        1.69        4.34        3.42 <
 -10   3  17       -6.67        0.07        4.61 <
  -9   3  17       24.92       23.67        4.22 o
  -8   3  17       48.06       55.10        4.31 o
  -7   3  17        2.85        0.12        2.71 <
  -6   3  17       12.10       16.51        5.34 <
  -5   3  17        0.27        2.19        4.20 <
  -4   3  17        0.62        1.71        7.44 <
  -3   3  17       57.31       54.92        7.30 o
  -2   3  17       28.57       28.94        7.21 o
  -1   3  17        1.25        6.07        4.02 <
   0   3  17       -0.80        6.33       22.55 <
   1   3  17        9.70        2.01       14.49 <
 -15   4  17        9.34        4.82       23.51 <
 -14   4  17        2.40        8.16        4.91 <
 -13   4  17        6.59       18.60       12.99 <
 -12   4  17       -4.89        0.13        6.35 <
 -11   4  17       75.47       73.56        7.78 o
 -10   4  17       30.61       36.18        6.14 o
  -9   4  17      403.59      401.64       14.70 o
  -8   4  17       -0.80        0.41        3.42 <
  -7   4  17       61.41       67.17        4.54 o
  -6   4  17        0.71        0.21        5.02 <
  -5   4  17      152.09      141.11        8.19 o
  -4   4  17        0.62        0.05        6.73 <
  -3   4  17      212.43      198.71       10.80 o
  -2   4  17       11.39        8.07        6.23 <
  -1   4  17      253.63      221.06       26.57 o
   0   4  17       11.39        7.50       11.41 <
   1   4  17       28.74       37.74       15.88 <
 -14   5  17       63.19       60.04       15.93 o
 -13   5  17       13.17       14.93        8.03 <
 -12   5  17        0.53        2.98        8.24 <
 -11   5  17       15.75       23.86        7.65 <
 -10   5  17      142.92      141.48       11.32 o
  -9   5  17       16.91       14.89        7.17 <
  -8   5  17      117.47      114.70        7.05 o
  -7   5  17       30.08       35.40        6.14 o
  -6   5  17       70.30       79.62        6.59 o
  -5   5  17       33.37       34.44        6.14 o
  -4   5  17       88.90       81.45        7.67 o
  -3   5  17       -1.78        4.51        7.51 <
  -2   5  17       12.99       16.15        7.40 <
  -1   5  17        5.78        7.70       21.39 <
   0   5  17       13.44       16.79       14.86 <
 -14   6  17       -5.07        2.03       20.13 <
 -13   6  17        4.63        0.62        7.39 <
 -12   6  17        4.63        0.00        8.54 <
 -11   6  17        6.76        6.39        9.47 <
 -10   6  17       -1.69        0.01        8.76 <
  -9   6  17       68.70       72.04       15.29 o
  -8   6  17       18.24       24.35        6.96 <
  -7   6  17       19.40       16.22        4.63 o
  -6   6  17        9.43        9.77        4.08 <
  -5   6  17        1.87        0.06        4.82 <
  -4   6  17       29.72       22.62        7.83 o
  -3   6  17       22.87       35.63        8.74 <
  -2   6  17        6.50        0.14       10.09 <
  -1   6  17       49.66       40.01       10.23 o
 -13   7  17        4.27        0.55        7.32 <
 -12   7  17      157.52      155.99       21.09 o
 -11   7  17       29.81       26.46       10.43 <
 -10   7  17        6.41       12.35       15.43 <
  -9   7  17       27.77       24.33       22.12 <
  -8   7  17       26.61       29.06        8.51 o
  -7   7  17       -5.25        0.09        7.55 <
  -6   7  17      132.42      117.25       11.21 o
  -5   7  17        8.10       12.63        4.88 <
  -4   7  17       79.20       83.86       11.34 o
  -3   7  17       -4.54        2.58       11.94 <
  -2   7  17       46.99       41.43       11.87 o
  -1   7  17        3.20        7.50       19.44 <
 -12   8  17        5.25        3.42       15.79 <
 -11   8  17        9.08        1.16       11.04 <
 -10   8  17       11.12        3.48       11.62 <
  -9   8  17      105.37       67.79       27.94 o
  -8   8  17        2.05        6.68       14.29 <
  -7   8  17        4.27        0.14       15.59 <
  -6   8  17       -5.52        8.05        8.56 <
  -5   8  17       -3.03        3.42        9.52 <
  -4   8  17       10.86        0.59       11.52 <
  -3   8  17       28.48       37.24       12.80 <
  -2   8  17        7.39        2.21       11.84 <
 -11   9  17       62.12       26.07       33.25 <
 -10   9  17       35.51       31.56       17.35 <
  -9   9  17       64.97       62.94       15.86 o
  -8   9  17        0.18        0.16       15.43 <
  -7   9  17       11.04       17.45       12.23 <
  -6   9  17      -13.35        0.02       15.13 <
  -5   9  17      -15.04        4.39       15.34 <
  -4   9  17       15.66       10.45       11.52 <
 -16   0  18       15.48        0.04       14.59 <
 -15   0  18      103.77      110.31        9.26 o
 -14   0  18       25.10       13.58        6.76 o
 -13   0  18      185.82      197.98       10.32 o
 -12   0  18      105.90      125.36        9.61 o
 -11   0  18      265.02      280.15       11.57 o
 -10   0  18        8.90       14.36        4.45 <
  -9   0  18      329.81      316.10       10.15 o
  -8   0  18        9.43       22.66        3.56 <
  -7   0  18       98.07      139.23        5.34 o
  -6   0  18       -3.03        0.26        4.09 <
  -5   0  18      153.96      125.19        6.76 o
  -4   0  18       22.43       29.95        9.43 <
  -3   0  18      132.42      145.01       11.39 o
  -2   0  18       -9.97        1.55        6.23 <
  -1   0  18       12.64       23.81       11.21 <
   0   0  18        0.36        0.02       18.48 <
 -15   1  18        3.03        7.09       12.01 <
 -14   1  18        6.94       10.46        5.78 <
 -13   1  18        2.40        3.53        6.80 <
 -12   1  18       28.74       25.28        7.16 o
 -11   1  18       16.91       28.63        5.20 o
 -10   1  18        8.81       17.19        3.83 <
  -9   1  18        3.38        1.07        2.97 <
  -8   1  18       59.80       75.64        4.93 o
  -7   1  18        4.27        2.55        3.65 <
  -6   1  18       35.42       40.27        5.16 o
  -5   1  18      117.83      133.43        9.75 o
  -4   1  18       57.93       54.03        8.37 o
  -3   1  18       18.07       15.00       10.89 <
  -2   1  18        2.22        1.15        9.31 <
  -1   1  18        3.56        4.74        9.22 <
   0   1  18        5.34        1.43       22.78 <
 -15   2  18       29.37       23.00       17.87 <
 -14   2  18        7.56        0.62       10.20 <
 -13   2  18       38.00       57.98        6.14 o
 -12   2  18        2.67        1.35        4.91 <
 -11   2  18       81.52       72.91        9.20 o
 -10   2  18       23.23       26.26        6.10 o
  -9   2  18       90.51      110.12        6.25 o
  -8   2  18        0.98        4.80        4.65 <
  -7   2  18        7.83        9.69        4.89 <
  -6   2  18        8.10       17.24        4.89 <
  -5   2  18       78.14       77.32        6.46 o
  -4   2  18       15.13       12.31        5.89 <
  -3   2  18       38.53       45.77        9.08 o
  -2   2  18        5.61        4.80       11.12 <
  -1   2  18        9.26        8.20       13.22 <
   0   2  18      -31.06        0.01       23.80 <
 -15   3  18        1.16        1.91       10.13 <
 -14   3  18       28.39       29.88        8.44 o
 -13   3  18       -5.70        6.18        5.94 <
 -12   3  18       22.16       22.30        6.64 o
 -11   3  18        1.33        8.18        4.89 <
 -10   3  18      156.09      160.70       10.16 o
  -9   3  18      106.70      122.12        6.43 o
  -8   3  18      126.10      140.47        7.12 o
  -7   3  18       -1.69        6.80        6.66 <
  -6   3  18      145.33      167.16        9.81 o
  -5   3  18        2.31        8.69        6.12 <
  -4   3  18      198.46      179.08       11.12 o
  -3   3  18       -2.40        0.02        7.40 <
  -2   3  18       17.80       19.68        9.18 <
  -1   3  18       -5.16        3.49       12.44 <
   0   3  18       20.38       21.94       13.44 <
 -15   4  18       67.81        9.16       33.62 <
 -14   4  18        7.03        0.72        9.22 <
 -13   4  18       25.81       24.82        8.88 <
 -12   4  18       18.60       14.51        6.07 o
 -11   4  18        5.52        1.49        5.96 <
 -10   4  18        5.70        0.05        8.24 <
  -9   4  18       64.97       73.37        5.07 o
  -8   4  18       52.68       59.04        5.07 o
  -7   4  18       -3.83        0.00        4.36 <
  -6   4  18        9.26        4.84        5.09 <
  -5   4  18       39.51       52.19        6.18 o
  -4   4  18       -4.63        0.06        7.19 <
  -3   4  18        0.44        3.39        7.32 <
  -2   4  18       -7.39        0.64        9.04 <
  -1   4  18        3.65        0.52       12.62 <
 -14   5  18       13.17       12.61        9.08 <
 -13   5  18       -3.03        1.96       10.43 <
 -12   5  18       24.74       17.41        7.53 o
 -11   5  18       17.62       12.12       10.38 <
 -10   5  18       44.50       46.05        9.04 o
  -9   5  18        7.92        3.52        8.29 <
  -8   5  18       62.65       53.25        5.96 o
  -7   5  18       38.27       42.64        5.22 o
  -6   5  18       31.06       32.74        6.60 o
  -5   5  18       11.75       19.86        5.87 <
  -4   5  18        6.67       21.12        8.40 <
  -3   5  18       -2.58        0.02        9.47 <
  -2   5  18      111.06      102.36       20.97 o
  -1   5  18        1.87        0.10       22.64 <
 -14   6  18        7.65        3.22       11.11 <
 -13   6  18       40.23       31.25       12.80 o
 -12   6  18       -1.78        0.12       10.02 <
 -11   6  18      160.01      150.65       17.78 o
 -10   6  18       10.23       12.69        8.92 <
  -9   6  18       30.44       20.60       12.00 <
  -8   6  18       28.74       23.63        8.28 o
  -7   6  18      129.31      128.30       10.38 o
  -6   6  18        0.62       14.29       10.50 <
  -5   6  18       82.67       87.14       10.70 o
  -4   6  18        8.28       16.87        7.12 <
  -3   6  18      105.19      115.89       12.96 o
  -2   6  18       21.98       17.26       11.80 <
 -13   7  18        7.21        8.89        9.75 <
 -12   7  18        9.79       12.51        8.19 <
 -11   7  18       31.41       19.92       13.62 <
 -10   7  18       22.87        0.36       20.40 <
  -9   7  18       12.82       16.17       15.72 <
  -8   7  18        4.36        6.07       17.35 <
  -7   7  18       -4.18        0.10        9.70 <
  -6   7  18       15.31       17.48        9.49 <
  -5   7  18        0.53        4.39        9.11 <
  -4   7  18        4.54        0.19       10.20 <
  -3   7  18       -8.01        0.03       21.50 <
 -11   8  18       45.92       43.41       19.56 <
 -10   8  18        1.51        4.46       14.27 <
  -9   8  18       53.66       52.22       12.89 o
  -8   8  18        0.80        0.29       25.72 <
  -7   8  18       22.60       25.83       12.10 <
  -6   8  18        7.65        3.22       12.30 <
  -5   8  18       55.00       55.79       18.76 <
  -4   8  18        9.26        0.32       14.36 <
  -9   9  18       13.17       20.93       17.87 <
  -8   9  18       41.29       53.02       14.38 <
  -7   9  18        4.98        2.23       15.84 <
  -6   9  18       40.94       26.91       33.35 <
 -15   1  19       -6.14        0.25       10.29 <
 -14   1  19      101.54      104.30        9.84 o
 -13   1  19       24.83       30.54        8.56 <
 -12   1  19      150.75      133.01       10.07 o
 -11   1  19        2.94        4.15        8.01 <
 -10   1  19      159.12      175.78        8.37 o
  -9   1  19       34.35       35.01        6.00 o
  -8   1  19      140.70      135.36        8.10 o
  -7   1  19        0.71        1.11        5.41 <
  -6   1  19      195.34      177.95        9.52 o
  -5   1  19       -7.03        5.01        6.94 <
  -4   1  19       46.99       62.05        8.67 o
  -3   1  19        7.56        5.13       10.50 <
  -2   1  19        9.97       14.57       10.59 <
  -1   1  19       16.82        6.93       17.23 <
 -15   2  19       72.17       81.79       12.85 o
 -14   2  19        8.81        0.62        9.52 <
 -13   2  19       33.46       27.16        8.61 o
 -12   2  19        1.60        4.30        6.48 <
 -11   2  19       43.43       53.09        6.25 o
 -10   2  19       27.41       29.82        4.47 o
  -9   2  19        1.78        1.33        5.02 <
  -8   2  19        6.14       12.85        5.25 <
  -7   2  19       46.10       56.90        5.98 o
  -6   2  19       -0.71        0.13        6.30 <
  -5   2  19      220.08      200.47       14.84 o
  -4   2  19       13.70        8.58        8.61 <
  -3   2  19       19.58       18.48        8.45 <
  -2   2  19       -3.92        1.70       14.03 <
  -1   2  19       14.68        0.47       11.96 <
 -15   3  19       -0.09        2.07       23.19 <
 -14   3  19        6.05        1.05        7.92 <
 -13   3  19       10.68       14.26        6.14 <
 -12   3  19       14.24       15.99        7.35 <
 -11   3  19       -5.70        0.02        5.91 <
 -10   3  19        8.72        4.93        4.65 <
  -9   3  19       12.90       11.56        3.70 o
  -8   3  19        7.65        5.30        4.36 <
  -7   3  19       34.08       41.85        7.32 o
  -6   3  19        2.49        1.61        7.90 <
  -5   3  19       -0.89        0.44        7.74 <
  -4   3  19       35.24       45.00        8.19 o
  -3   3  19       17.18       18.77       11.48 <
  -2   3  19        6.05        8.81       18.30 <
  -1   3  19       -0.09        2.27       12.60 <
 -14   4  19       -4.09       11.95       12.17 <
 -13   4  19       51.97       43.53       10.07 o
 -12   4  19       52.86       44.02        8.54 o
 -11   4  19       24.12       28.50       10.66 <
 -10   4  19       78.14       88.22        9.91 o
  -9   4  19       66.66       59.25        5.91 o
  -8   4  19       83.56       77.09        8.10 o
  -7   4  19       69.95       76.51        7.05 o
  -6   4  19       14.86       17.73        6.00 <
  -5   4  19       81.16       90.51       10.09 o
  -4   4  19       19.40       21.55        6.23 o
  -3   4  19       53.31       61.03        9.72 o
  -2   4  19        1.69        6.18       15.89 <
 -14   5  19       12.28        4.65       11.55 <
 -13   5  19       20.65        4.51       12.57 <
 -12   5  19       12.90       16.77        8.69 <
 -11   5  19       13.08        7.51        8.63 <
 -10   5  19       42.81       37.54       13.69 o
  -9   5  19       44.32       39.80        7.96 o
  -8   5  19       49.12       63.54        9.52 o
  -7   5  19       10.77       10.61        6.55 <
  -6   5  19       40.31       43.42        7.55 o
  -5   5  19       -1.60        2.02        6.85 <
  -4   5  19       17.00       26.98        9.70 <
  -3   5  19       35.95       29.81       15.32 <
  -2   5  19       11.57        3.06       19.95 <
 -13   6  19       -0.98        5.84       11.87 <
 -12   6  19        5.70        0.09       12.05 <
 -11   6  19        5.96       11.22       14.92 <
 -10   6  19       12.82       13.98       10.31 <
  -9   6  19       44.14       46.47       15.65 <
  -8   6  19      -10.50        4.55       17.09 <
  -7   6  19        8.37        7.34       13.28 <
  -6   6  19       20.47       10.90       10.59 <
  -5   6  19        3.29        0.01        9.56 <
  -4   6  19        8.90        4.34       10.48 <
  -3   6  19        7.39        2.37       13.10 <
 -12   7  19       33.55       40.21       13.65 <
 -11   7  19        0.09        5.91       12.48 <
 -10   7  19       58.47       65.76       12.07 o
  -9   7  19       18.96        2.88       14.63 <
  -8   7  19       56.07       61.36       13.67 o
  -7   7  19       10.77        2.52       24.14 <
  -6   7  19       61.32       65.71       16.75 o
  -5   7  19      -11.57        9.13       20.34 <
  -4   7  19       75.73       66.04       13.44 o
 -10   8  19       61.58       53.21       31.70 <
  -9   8  19       -4.89        6.16       18.15 <
  -8   8  19        9.61        1.08       19.49 <
  -7   8  19       -2.49        5.28       13.54 <
  -6   8  19       19.22       22.51       15.24 <
 -15   0  20       64.61       66.75       10.50 o
 -14   0  20       17.09        4.06        7.48 <
 -13   0  20      130.11      112.43       18.87 o
 -12   0  20       25.27       38.09        8.37 o
 -11   0  20      117.29      126.10        6.59 o
 -10   0  20        9.97        0.15        6.76 <
  -9   0  20       -9.43        4.79        5.70 <
  -8   0  20       10.86        1.72        6.05 <
  -7   0  20      221.77      212.95       12.64 o
  -6   0  20       55.89       36.64        9.26 o
  -5   0  20       20.11       31.12        7.83 <
  -4   0  20        0.18        4.38        5.96 <
  -3   0  20       -7.30        9.43        8.19 <
  -2   0  20       -2.14        1.53       24.21 <
 -15   1  20        5.61        0.19       18.69 <
 -14   1  20        1.16        4.22       10.96 <
 -13   1  20       -0.89        1.18       12.58 <
 -12   1  20       16.91       27.83        6.14 <
 -11   1  20       25.01       32.88        4.57 o
 -10   1  20        4.81        6.11        5.82 <
  -9   1  20       32.84       24.31        7.48 o
  -8   1  20       10.41       14.85        6.34 <
  -7   1  20        4.27        4.73        6.35 <
  -6   1  20       -3.20       11.24        8.40 <
  -5   1  20       31.77       32.66        9.45 o
  -4   1  20        6.85        0.14       10.91 <
  -3   1  20        0.36        0.45       10.27 <
  -2   1  20      -21.89        1.26       19.76 <
 -15   2  20       19.04       19.07       14.49 <
 -14   2  20        2.58       10.23       12.99 <
 -13   2  20       42.18       40.79       10.86 o
 -12   2  20        1.33        0.48        9.10 <
 -11   2  20        9.79       11.71        6.43 <
 -10   2  20        1.33        0.02        5.86 <
  -9   2  20       59.71       64.67        8.31 o
  -8   2  20       -0.18        3.57        9.38 <
  -7   2  20        1.07        4.83        8.01 <
  -6   2  20        0.71        0.23       12.65 <
  -5   2  20       36.75       44.21       14.29 <
  -4   2  20       11.48        9.91       11.80 <
  -3   2  20        6.14        4.25        8.90 <
  -2   2  20       -9.61        6.97       24.46 <
 -14   3  20       74.13       73.45       11.71 o
 -13   3  20       34.26       25.22       11.69 <
 -12   3  20       12.99       11.03        8.13 <
 -11   3  20      210.02      195.70       15.68 o
 -10   3  20       18.51       27.05       14.31 <
  -9   3  20      110.35      116.53        9.52 o
  -8   3  20       23.23       27.97        6.05 o
  -7   3  20       85.97       72.88       12.30 o
  -6   3  20       61.32       69.56        9.97 o
  -5   3  20       27.68       24.05       10.47 <
  -4   3  20       12.55       25.68        9.97 <
  -3   3  20       72.80       71.29       13.15 o
 -14   4  20       -3.11        0.12       10.73 <
 -13   4  20       20.29       14.17       11.55 <
 -12   4  20       25.90       24.93        8.63 o
 -11   4  20       -1.25        1.39        9.81 <
 -10   4  20       13.53        0.04       11.12 <
  -9   4  20        3.47        1.91        6.07 <
  -8   4  20        6.67        7.77        8.01 <
  -7   4  20       11.39       13.70        6.18 <
  -6   4  20       39.07       35.74       10.77 o
  -5   4  20       24.74       24.33       10.75 <
  -4   4  20        6.50        0.93       11.80 <
  -3   4  20        2.14        0.00       11.76 <
 -13   5  20       12.55        9.06       16.70 <
 -12   5  20       22.25       25.69       11.69 <
 -11   5  20       67.55       54.00       12.42 o
 -10   5  20       57.22       44.32       17.39 o
  -9   5  20      140.25      133.79       14.51 o
  -8   5  20       36.04       39.74       10.52 o
  -7   5  20       51.53       59.85       15.18 o
  -6   5  20       41.92       38.03       13.58 o
  -5   5  20       36.84       47.26       10.52 o
  -4   5  20       28.03       30.78       15.20 <
 -12   6  20        8.54       22.84       15.88 <
 -11   6  20       30.79       44.40       14.35 <
 -10   6  20        0.27        4.21        9.08 <
  -9   6  20       33.46       28.83       10.16 o
  -8   6  20       11.39       25.33       11.66 <
  -7   6  20       53.93       78.12       14.10 o
  -6   6  20       13.17       12.24       12.69 <
  -5   6  20       60.34       80.70       14.43 o
 -11   7  20       43.25       33.10       13.90 o
 -10   7  20      -10.95        3.61       11.11 <
  -9   7  20        4.00        0.25       15.45 <
  -8   7  20      -12.64        2.06       17.51 <
  -7   7  20       17.44        0.48       17.62 <
  -6   7  20        8.10        0.37       16.05 <
 -14   1  21        8.72       25.38       13.14 <
 -13   1  21       10.59        8.24       10.50 <
 -12   1  21       11.12       11.12        9.49 <
 -11   1  21        9.34       17.67        8.05 <
 -10   1  21        5.61        8.22        6.85 <
  -9   1  21        3.47        0.15        6.73 <
  -8   1  21        7.30        8.22        8.61 <
  -7   1  21       36.67       24.89       10.31 o
  -6   1  21       -8.19        1.51        8.61 <
  -5   1  21       31.77       46.50       11.18 <
  -4   1  21       14.68        5.45       11.44 <
 -14   2  21        8.28        0.98       12.76 <
 -13   2  21       36.40       46.09       15.24 <
 -12   2  21       20.02       23.84        8.37 <
 -11   2  21       -1.60        4.72       23.90 <
 -10   2  21        9.34       22.80        9.24 <
  -9   2  21        7.92        0.72        6.78 <
  -8   2  21      157.16      138.44       12.28 o
  -7   2  21       58.20       52.47       10.71 o
  -6   2  21       54.20       46.89       14.42 o
  -5   2  21        6.50       20.82       13.12 <
  -4   2  21       32.13       26.12       14.42 <
 -14   3  21        3.92        0.00       19.38 <
 -13   3  21       40.58       35.17       14.47 <
 -12   3  21       14.77        8.67        8.60 <
 -11   3  21       -3.03        2.58       11.07 <
 -10   3  21        5.96        0.46       13.94 <
  -9   3  21       52.33       39.55        9.40 o
  -8   3  21      -10.32        0.10        6.30 <
  -7   3  21       -8.37        0.05       14.88 <
  -6   3  21        4.27        6.19       12.12 <
  -5   3  21       25.81       19.18       14.70 <
  -4   3  21      -19.31        9.50       13.95 <
 -13   4  21       37.64       48.48       10.95 o
 -12   4  21       20.02       24.27        9.52 <
 -11   4  21       14.95       12.52       17.42 <
 -10   4  21      165.71      158.40       16.82 o
  -9   4  21       74.84       65.13       14.35 o
  -8   4  21       74.75       73.47        9.97 o
  -7   4  21       54.91       45.42       13.67 o
  -6   4  21      103.59      109.65       15.93 o
  -5   4  21       62.03       74.43       15.65 o
 -12   5  21       13.62        8.96       11.53 <
 -11   5  21      -12.28        0.39       11.23 <
 -10   5  21       -1.16        0.32       13.58 <
  -9   5  21       21.63       15.75       19.10 <
  -8   5  21        6.85       19.01        9.95 <
  -7   5  21        0.09        0.06       19.20 <
  -6   5  21       -5.61        3.24       14.35 <
 -11   6  21       55.71       51.67       13.76 o
 -10   6  21        9.97        3.27       14.68 <
  -9   6  21       13.53       15.79       19.60 <
  -8   6  21       -2.94        0.72       14.43 <
  -7   6  21       19.58       25.68       13.97 <
 -13   0  22       44.32       48.98       12.10 o
 -12   0  22       -5.16        1.22        8.72 <
 -11   0  22        9.43        0.15       12.10 <
 -10   0  22      170.16      151.11       13.88 o
  -9   0  22       25.10       28.32       10.32 <
  -8   0  22       42.36       49.25       11.39 o
  -7   0  22       24.74       25.30        8.90 <
  -6   0  22       69.06       74.83       11.04 o
  -5   0  22       10.86       11.78       13.88 <
 -13   1  22        0.71        6.03       11.94 <
 -12   1  22        5.87        0.01       11.12 <
 -11   1  22        7.21        1.62       13.92 <
 -10   1  22        2.31        4.70       10.41 <
  -9   1  22       10.95       10.26        7.19 <
  -8   1  22       26.08       24.98        9.26 <
  -7   1  22       -7.12        0.11       13.26 <
  -6   1  22        8.72        5.55       10.70 <
  -5   1  22       52.86       50.04       12.01 o
 -13   2  22       -9.88        2.28       19.58 <
 -12   2  22      101.72      108.77       15.82 o
 -11   2  22       34.35       26.03       16.21 <
 -10   2  22       24.65       14.70       10.98 <
  -9   2  22        8.37       11.62       12.82 <
  -8   2  22       77.51       72.75       10.34 o
  -7   2  22       49.84       45.83       11.36 o
  -6   2  22       -0.18        0.36        9.52 <
  -5   2  22       11.93       10.21       17.85 <
 -13   3  22       -2.58        6.29        9.97 <
 -12   3  22       33.46        9.58       21.48 <
 -11   3  22       38.80       33.94       10.89 o
 -10   3  22       -0.98        0.87       10.48 <
  -9   3  22        5.70       10.61       13.19 <
  -8   3  22        2.31        2.38       10.29 <
  -7   3  22       97.71       96.83       13.01 o
  -6   3  22      -11.30        0.16       11.14 <
 -12   4  22        6.23        0.04       17.85 <
 -11   4  22       25.01       10.72       17.91 <
 -10   4  22       15.66        4.40       11.18 <
  -9   4  22        3.11        8.13       13.94 <
  -8   4  22       37.20       41.01       11.48 o
  -7   4  22       12.64        4.62       10.23 <
 -10   5  22      -12.64        0.30       12.14 <
  -9   5  22       55.09       37.95       12.99 o
 -12   1  23        3.56        3.39       17.57 <
 -11   1  23       23.05       20.28       19.08 <
 -10   1  23       -7.21        0.57       16.86 <
  -9   1  23       25.45       26.45       12.48 <
  -8   1  23        0.44        2.65        7.67 <
  -7   1  23       83.30       84.12       20.42 o
 -12   2  23       10.15       11.32       22.91 <
 -11   2  23       -7.30        2.27       10.64 <
 -10   2  23       45.39       33.46       10.79 o
  -9   2  23       10.95       18.21       10.47 <
  -8   2  23       10.86       20.83       12.25 <
 -10   3  23       10.95        4.41       17.10 <
  -9   3  23       19.58       15.27       14.59 <
